# Supplementary material for: Schizophrenia is associated with altered DNA methylation variance
Source: Mol Psychiatry. 2024 Sep 13;30(4):1383–95. doi: 10.1038/s41380-024-02749-5 (PMC11919772; doi:10.1038/s41380-024-02749-5)
Supplement: Supplementary file 2 — Supplementary tables [file 41380_2024_2749_MOESM2_ESM.xlsx]

## Sheet: Contents
Table S1	Significant differentially and variably methylated positions associated with schizophrenia
Table S2	Significant differentially and variably methylated positions associated with first episode psychosis
Table S3	Schizophrenia associated VMRs and DMRs
Table S4	First episode psychosis VMRs and DMRs
Table S5	deTS tissue enrichment, schizophrenia VMRs and DMRs
Table S6	Pathways/GO enrichment, schizophrenia VMRs and DMRs
Table S7	Schizophrenia VMR and DMR enrichment amongst genomic features
Table S8	Schizophrenia VMR and DMR enrichment amongst psychiatric conditions
Table S9	Pathways/GO enrichment, first episode psychosis VMRs and DMRs
Table S10	deTS tissue enrichment, schizophrenia VMP and DMPs
Table S11	Pathways/GO enrichment, schizophrenia VMPs and DMPs
Table S12	Summary statistics for schizophrenia associated DNA methylation in the cerebellum (Levene's test P < 0.05 and/or Mean effects P < 0.05)
Table S13	Summary statistics for schizophrenia associated DNA methylation in the hippocampus (Levene's test P < 0.05 and/or Mean effects P < 0.05)
Table S14	Summary statistics for schizophrenia associated DNA methylation in the prefrontal cortex (Levene's test P < 0.05 and/or Mean effects P < 0.05)
Table S15	Summary statistics for schizophrenia associated DNA methylation in the Striatum (Stouffer's P < 0.05 and/or Mean effects IVW with random effects P < 0.05)
Table S16	Overlap between schizophrenia blood and brain VMPs
Table S17	Overlap between schizophrenia blood and brain DMPs
Table S18	Schizophrenia VMP and DMP enrichment amongst genomic features
Table S19	Schizophrenia VMP and DMP enrichment amongst psychiatric conditions
Table S20	Specific VMPs associated with psychiatric conditions
Table S21	Covariance between schizophrenia DMPs/VMPs and ASRB traits
Table S22	Covariance between schizophrenia meta analysis and EWASCatalog traits
Table S23	Pathways/GO analysis of EWASCatalog proteins exhibiting epigenetic covariance with schizophrenia variance effects or mean effects
Table S24	Significant differentially and variably methylated positions associated with psychosis
Table S25	Psychosis associated VMRs and DMRs
Table S26	deTS tissue enrichment, psychosis VMPs, DMPs, VMRs and DMRs
Table S27	Pathways/GO enrichment, psychosis VMPs, DMPs, VMRs and DMRs
Table S28	Psychosis VMP, DMP, VMR and DMR enrichment amongst genomic features
Table S29	Psychosis VMP, DMP, VMR and DMR enrichment amongst psychiatric conditions
Table S30	Significant differentially and variably methylated positions associated with schizophrenia, FEP and psychosis stratified by sex
Table S31	Schizophrenia associated VMPs exhibiting nominal mean effects for measures of progression and severity.
Table S32	cis-mQTLs associated with schizophrenia VMPs (P < 5x10-8)
Table S33	PheWAS of mQTLs associated with schizophrenia VMPs
Table S34	Meta-analysis of cell-type proportions

## Sheet: Table S1.
Table S1. Significant differentially and variably methylated positions associated with schizophrenia
All variance meta-analysis Z-scores and P-values were calculated via Stouffer's method using within-cohort summary statistics from Levene's test, Bartlett's test or the Fligner-Killeen test
All within-cohort summary statistics have been adjusted for inflation via Bacon
						Variance meta-analysis										Mean effects meta-analysis										UCL										DUB										IoPPN
Probe	Chr	Pos	UCSC_Refgene_Name	UCSC_Refgene_Group	Relation_to_CpG_Island	N_Cohorts_Variance	Direction_Variance	Stouffer's_Z_Levene's_Test	Stouffer's_P_Levene's_Test	Stouffer's_FDR_Levene's_Test	Stouffer's_Bonf_Levene's_Test	Stouffer's_Z_Bartlett's_Test	Stouffer's_P_Bartlett's_Test	Stouffer's_Z_Fligner-Killeen_Test	Stouffer's_P_Fligner-Killeen_Test	N_Cohorts_Mean_Effects	Direction_Mean_Effects	IVW_Effect_Size_Random_Effects	IVW_SE_Random_Effects	IVW_P_Random_Effects	IVW_FDR_Random_Effects	IVW_Bonf_Random_Effects	IVW_Effect_Size_Fixed_Effects	IVW_SE_Fixed_Effects	IVW_P_Fixed_Effects	Variance_Difference_UCL	Z_Levene's_Test_UCL	P_Levene's_Test_UCL	Z_Bartlett's_Test_UCL	P_Bartlett's_Test_UCL	Z_Fligner-Killeen_Test_UCL	P_Fligner-Killeen_Test_UCL	Mean_Effect_Size_UCL	Mean_Effect_SE_UCL	Mean_Effect_P_UCL	Variance_Difference_DUB	Z_Levene's_Test_DUB	P_Levene's_Test_DUB	Z_Bartlett's_Test_DUB	P_Bartlett's_Test_DUB	Z_Fligner-Killeen_Test_DUB	P_Fligner-Killeen_Test_DUB	Mean_Effect_Size_DUB	Mean_Effect_SE_DUB	Mean_Effect_P_DUB	Variance_Difference_IoPPN	Z_Levene's_Test_IoPPN	P_Levene's_Test_IoPPN	Z_Bartlett's_Test_IoPPN
cg23079012	chr2	8343710			OpenSea	3	+++	7.69465	1.41881e-14	5.9158e-09	5.9158e-09	10.4134	2.15402e-25	7.63216	2.30853e-14	3	---	-0.212184	0.200759	0.290553	0.810277	1	-0.212184	0.200759	0.290553	0.000552833	4.33541	1.4549e-05	6.57937	4.72442e-11	3.96837	7.23673e-05	-0.212544	0.287212	0.459284	0.000626373	5.00929	5.46304e-07	7.54818	4.41394e-14	4.75308	2.0034e-06	-0.238153	0.343792	0.488482	0.000514083	4.02076	5.80101e-05	3.59937
cg18316974	chr1	92947035	GFI1;GFI1;GFI1	Body;Body;Body	Island	3	+++	6.2879	3.21794e-10	4.47247e-05	0.000134174	8.07692	6.6424e-16	6.21701	5.06717e-10	3	++-	0.143195	0.389095	0.712857	0.951135	1	0.143195	0.389095	0.712857	0.00200682	3.69826	0.000217083	5.48265	4.18992e-08	3.51885	0.00043342	0.405457	0.592623	0.493866	0.00136284	3.87887	0.000104943	4.48094	7.43145e-06	4.01226	6.01396e-05	0.291972	0.647567	0.652079	0.00171447	3.331	0.00086536	3.89644
cg16288101	chr14	88621538			OpenSea	3	+++	6.02229	1.71969e-09	0.000179259	0.000717036	6.89547	5.36864e-12	5.53527	3.10756e-08	3	-+-	-0.174319	0.431218	0.68603	0.945021	1	-0.174319	0.431218	0.68603	0.00211334	2.90198	0.00370817	4.29151	1.77461e-05	2.37191	0.0176963	-0.675476	0.677397	0.318684	0.00109945	2.99488	0.00274553	3.38822	0.000703485	2.79372	0.0052105	0.410242	0.669198	0.539853	0.00259412	4.87984	1.06172e-06	4.35309
cg18146737	chr1	92946700	GFI1;GFI1;GFI1	Body;Body;Body	Island	3	+++	5.83242	5.46302e-09	0.000455568	0.00227784	6.12935	8.824e-10	5.95037	2.6753e-09	3	++-	0.476586	0.54606	0.382787	0.856022	1	0.476586	0.54606	0.382787	0.00240045	3.35973	0.000780174	3.47843	0.000504351	3.43333	0.000596207	0.726743	0.792002	0.358827	0.00242321	3.46587	0.000528514	3.50675	0.000453618	3.6537	0.000258487	0.824958	0.97605	0.397998	0.00315846	3.33763	0.00084497	3.73542
cg16527418	chr5	98175367			OpenSea	3	+++	5.77468	7.70994e-09	0.000529463	0.0032147	6.26359	3.76224e-10	5.50207	3.75355e-08	3	++-	0.101055	0.477406	0.832361	0.974235	1	0.101055	0.477406	0.832361	0.00229733	3.49498	0.000474096	4.1989	2.68218e-05	3.2308	0.00123446	0.16783	0.713344	0.813998	0.00165794	3.05663	0.00223843	3.36763	0.000758181	2.95108	0.00316668	0.168845	0.824484	0.837737	0.00205664	3.52019	0.000431234	3.21714
cg02451831	chr7	26578098	KIAA0087	Body	OpenSea	3	+++	5.75067	8.8888e-09	0.000529463	0.00370624	7.57665	3.54602e-14	5.71516	1.09599e-08	3	---	-0.463091	0.242413	0.0560898	0.478927	1	-0.462749	0.241312	0.0551568	0.000452277	3.12639	0.00176966	3.6388	0.000273916	2.9023	0.00370433	-0.203134	0.33708	0.546756	0.000511884	3.48135	0.000498885	4.99178	5.98261e-07	3.53381	0.00040961	-0.762128	0.375668	0.0424858	0.00217353	3.46242	0.000535345	4.72367
cg17512187	chr2	85082845	C2orf89	Body	OpenSea	3	+++	5.72526	1.03276e-08	0.000538268	0.00430614	5.49227	3.96806e-08	5.65472	1.56104e-08	3	++-	0.392161	0.294772	0.18339	0.724483	1	0.392161	0.294772	0.18339	0.000532088	2.34249	0.0191554	2.14292	0.0321197	2.31375	0.0206817	0.428223	0.459231	0.35109	0.000545314	4.40162	1.07447e-05	3.79023	0.000150508	4.42221	9.76984e-06	0.504122	0.445011	0.257286	0.00134538	3.37173	0.000746982	3.87816
cg14371731	chr10	81003175	ZMIZ1	Body	Island	3	+++	5.49624	3.87971e-08	0.00136265	0.0161767	4.79527	1.62456e-06	5.88709	3.93054e-09	3	+++	0.989929	0.574632	0.0849392	0.564241	1	0.989929	0.574632	0.0849392	0.00174102	2.74613	0.00603024	2.28804	0.0221355	3.03421	0.00241169	0.578439	0.808201	0.47417	0.00173885	2.48973	0.012784	2.84746	0.00440694	2.64521	0.00816413	1.47555	0.919469	0.108542	0.00651291	4.60927	4.04086e-06	3.37422
cg00011225	chr2	219738314	WNT6	Body	Island	3	+++	5.4802	4.24851e-08	0.00136265	0.0177144	5.42286	5.86522e-08	5.69234	1.25313e-08	3	+++	0.375094	0.192199	0.0509865	0.459468	1	0.370831	0.180496	0.039926	0.000201437	3.71478	0.000203381	2.6089	0.00908327	4.2063	2.59581e-05	0.505695	0.259714	0.0515201	8.66153e-05	1.35794	0.174484	1.61801	0.105661	1.3217	0.186269	0.0883794	0.278451	0.750942	0.0010152	4.61876	3.86048e-06	5.66172
cg11072645	chr7	157754746	PTPRN2;PTPRN2;PTPRN2	Body;Body;Body	OpenSea	3	+++	5.32307	1.02033e-07	0.00265896	0.0425433	4.05088	5.10256e-05	5.34004	9.29238e-08	3	+-+	0.108807	0.52097	0.834562	0.974678	1	0.108807	0.52097	0.834562	0.00172107	3.52816	0.000418466	2.74862	0.00598473	3.56265	0.000367134	0.395128	0.743098	0.594912	0.00126562	2.96625	0.00301456	2.22939	0.025788	3.02064	0.00252243	-0.512841	0.893647	0.566053	0.00221166	2.66533	0.00769136	1.97675
cg04983687	chr16	88558223	ZFPM1	Body	Island	3	+++	5.30555	1.12334e-07	0.00275519	0.0468382	4.1472	3.36567e-05	5.43218	5.56706e-08	3	+-+	0.191025	1.42262	0.893184	0.984468	1	-0.0803172	0.374833	0.830333	0.000759212	2.95865	0.00308986	2.29603	0.0216743	3.0801	0.00206931	0.792997	0.532643	0.136541	0.00102719	4.31882	1.56865e-05	3.43142	0.000600424	4.40217	1.07172e-05	-2.47647	0.637518	0.000102518	0.000973564	1.80119	0.0716724	1.36505
cg15866367	chr13	49796387	MLNR	Body	S_Shore	3	+++	5.2564	1.46903e-07	0.00329888	0.0612519	3.74143	0.000182974	5.35216	8.69094e-08	3	+++	0.674269	0.224479	0.00266715	0.0895541	1	0.674269	0.224479	0.00266715	0.000264831	2.85103	0.00435775	2.17479	0.0296455	2.90568	0.0036646	0.463691	0.321869	0.149691	0.000408823	5.2734	1.33916e-07	3.98052	6.87651e-05	5.22937	1.70088e-07	1.02047	0.374704	0.00646134	0.000103206	0.72715	0.467134	0.0595192
cg04535902	chr1	92947332	GFI1;GFI1;GFI1	Body;Body;Body	Island	3	+++	5.24271	1.58236e-07	0.00329888	0.0659776	7.099	1.25665e-12	4.56488	4.99774e-06	3	++-	-0.0842128	0.37775	0.823588	0.973077	1	-0.0842128	0.37775	0.823588	0.00161247	2.86299	0.00419663	4.88563	1.03101e-06	2.35902	0.0183232	0.0645154	0.558967	0.908113	0.00141209	3.81177	0.000137975	4.45954	8.21369e-06	3.44848	0.000563758	0.0818202	0.660786	0.901456	0.00114325	2.39341	0.0166924	2.72664
cg01343041	chr2	24397787	C2orf84	TSS200	Island	3	+++	5.01642	5.26443e-07	0.00844244	0.219504	4.3633	1.28115e-05	5.10557	3.29806e-07	3	-++	0.464584	0.529543	0.380308	0.855064	1	0.420583	0.447036	0.346794	0.00137359	2.17399	0.0297062	2.52145	0.0116874	2.01157	0.0442653	-0.128524	0.688933	0.85201	0.00112264	3.68162	0.000231759	2.64628	0.00813827	4.10351	4.06929e-05	0.147079	0.768705	0.848264	0.00137122	2.99822	0.00271565	2.42385
cg24859433	chr6	30720203			OpenSea	3	+++	4.95372	7.28065e-07	0.0108225	0.303571	4.88896	1.01368e-06	4.73354	2.20635e-06	3	---	-0.375329	0.363287	0.301535	0.816975	1	-0.23507	0.183654	0.200558	0.000141774	1.53112	0.125741	1.60637	0.108194	1.44448	0.148605	-0.073347	0.266818	0.783397	0.000228924	3.60755	0.0003091	3.55352	0.000380107	3.47031	0.000519867	-0.0255717	0.298097	0.931639	0.000501969	3.80842	0.000139856	3.64059
cg06338710	chr1	92946187	GFI1;GFI1;GFI1	Body;Body;Body	Island	3	+++	4.94889	7.46381e-07	0.0108225	0.311208	7.05794	1.68986e-12	4.3742	1.21877e-05	3	++-	0.00674553	0.421198	0.987222	0.998295	1	0.00674553	0.421198	0.987222	0.00163858	2.41932	0.0155495	3.97319	7.09158e-05	1.86277	0.0624948	0.267231	0.617295	0.665083	0.00159398	3.07712	0.00209014	4.13146	3.60474e-05	2.93479	0.00333777	0.207932	0.729132	0.775508	0.00221512	3.24363	0.00118018	4.23468
cg12614529	chr4	154269418	MND1	Body	S_Shelf	3	+++	4.91368	8.9383e-07	0.0120222	0.372688	4.75423	1.99199e-06	4.81661	1.46018e-06	3	+-+	0.729486	0.713156	0.306356	0.820015	1	0.562132	0.226932	0.0132458	0.000318857	2.12516	0.0335734	2.51006	0.012071	1.95012	0.0511614	0.918246	0.331806	0.00565025	0.000384672	4.08901	4.3322e-05	3.69851	0.000216872	4.16413	3.12545e-05	-0.560046	0.378207	0.138663	0.000431546	2.37772	0.0174201	2.0015
cg15284635	chr3	10858504	SLC6A11	Body	S_Shore	3	+++	4.88603	1.02888e-06	0.0126175	0.428996	5.05197	4.37269e-07	4.64717	3.36525e-06	3	+++	0.641815	0.314212	0.0410904	0.417987	1	0.641815	0.314212	0.0410904	0.000773349	2.73487	0.00624046	3.34356	0.000827121	2.50412	0.0122755	0.264107	0.457464	0.563718	0.000556342	2.48607	0.0129164	2.59942	0.00933825	2.38514	0.0170726	0.940909	0.545382	0.084486	0.000915281	3.38986	0.00069928	2.78851
cg12167548	chr2	8464763			OpenSea	3	+++	4.87071	1.11197e-06	0.0131319	0.463642	4.02728	5.64267e-05	4.81031	1.50693e-06	3	+--	-0.0653441	0.376165	0.862092	0.979235	1	-0.0653441	0.376165	0.862092	0.00112266	3.94879	7.85471e-05	3.56669	0.000361517	3.82744	0.000129481	0.0197251	0.535836	0.970635	0.000400542	2.34545	0.019004	1.37323	0.16968	2.45382	0.0141347	-0.206034	0.656665	0.753705	0.00103849	1.91668	0.0552785	1.84771
cg00301396	chr16	30572929			Island	3	+++	4.85801	1.18574e-06	0.0131319	0.494402	3.84904	0.000118581	4.77581	1.78983e-06	3	--+	-0.123591	0.473007	0.79387	0.967127	1	-0.173748	0.415573	0.67588	0.000583516	2.01352	0.0440598	1.32744	0.184363	2.02512	0.0428554	-0.534804	0.583231	0.35916	0.000893935	2.21398	0.0268301	2.37235	0.0176753	2.09926	0.0357941	-0.44139	0.726556	0.543513	0.00217749	4.60595	4.10593e-06	3.28069
cg21571060	chr5	92414263			OpenSea	3	+++	4.85617	1.1968e-06	0.0131319	0.499013	5.0309	4.88188e-07	4.8734	1.09692e-06	3	+++	0.340279	0.329331	0.30149	0.81693	1	0.340279	0.329331	0.30149	0.000852662	2.98702	0.00281716	3.03962	0.00236874	3.05746	0.00223224	0.032548	0.500782	0.948179	0.00029397	1.30324	0.192493	1.48783	0.136795	1.38624	0.165673	0.398528	0.537492	0.458415	0.00145864	4.37925	1.19087e-05	4.44835
cg11908057	chr7	27171154	HOXA4	TSS1500	S_Shore	3	+++	4.84254	1.28187e-06	0.0131964	0.534482	4.6831	2.82571e-06	4.73192	2.22405e-06	3	--+	-0.0130829	0.459518	0.977287	0.997135	1	-0.109954	0.317118	0.728796	0.000446153	2.13052	0.0331288	1.64349	0.100281	2.22859	0.0258409	-0.100864	0.469015	0.829724	0.000642684	3.47783	0.00050549	3.4214	0.000622996	3.34416	0.000825316	-0.657251	0.508729	0.196376	0.00131406	2.94122	0.00326923	3.32815
cg15095727	chr3	138311508	CEP70	5'UTR	N_Shore	3	+++	4.83908	1.30443e-06	0.0131964	0.543891	4.33261	1.47351e-05	4.76933	1.84836e-06	3	---	-0.786197	0.3743	0.0356897	0.391615	1	-0.786197	0.3743	0.0356897	0.000902125	3.17797	0.00148311	2.69354	0.00706981	3.19248	0.00141057	-0.951215	0.542191	0.0793635	0.00083177	3.19792	0.00138421	3.00048	0.00269558	3.10115	0.0019277	-0.730398	0.619248	0.238203	0.00109975	1.87537	0.0607424	1.71945
cg02232377	chr7	86297084	GRM3	5'UTR	OpenSea	3	+++	4.83613	1.32389e-06	0.0131964	0.552002	3.69207	0.000222433	4.93653	7.95256e-07	3	++-	0.286439	0.380071	0.451062	0.881637	1	0.286439	0.380071	0.451062	0.000619937	2.32363	0.0201452	1.62767	0.103596	2.44334	0.0145521	0.539569	0.554879	0.330847	0.000679639	2.69557	0.00702691	2.4591	0.0139286	2.68647	0.00722109	0.289996	0.621626	0.640848	0.00148973	3.58775	0.00033354	2.46326
cg09464268	chr17	32266	DOC2B	TSS1500	S_Shore	3	+++	4.82593	1.39349e-06	0.0132051	0.581025	3.05243	0.00226994	4.78769	1.68715e-06	3	++-	0.619889	0.478158	0.194834	0.736221	1	0.619889	0.478157	0.194834	0.00141564	3.41026	0.000649021	2.42018	0.0155127	3.39312	0.000691021	0.685411	0.711549	0.335414	0.00081846	3.15229	0.00161996	1.8749	0.0608059	3.11349	0.00184887	1.21683	0.788256	0.122661	0.000941338	1.59465	0.110791	0.799462
cg01873886	chr14	54419825	BMP4;BMP4;BMP4	5'UTR;5'UTR;5'UTR	N_Shore	3	+++	4.81945	1.43954e-06	0.0133383	0.600225	3.79071	0.000150218	4.91777	8.75364e-07	3	--+	-0.0341921	0.438969	0.937914	0.991621	1	-0.0341921	0.438969	0.937914	0.000762472	2.47233	0.0134234	1.55355	0.120291	2.66372	0.00772808	-0.0687177	0.627087	0.912741	0.000286928	1.1605	0.245847	0.919138	0.358024	1.18832	0.234708	-0.380043	0.704341	0.589491	0.00408829	5.15288	2.56522e-07	4.56306
cg23460057	chr8	37824340	ADRB3	TSS200	S_Shore	3	+++	4.81133	1.49933e-06	0.0135903	0.625154	4.19295	2.75349e-05	4.97488	6.52889e-07	3	+-+	0.356604	0.344373	0.300427	0.816483	1	0.365253	0.305451	0.231782	0.000845882	3.68534	0.000228395	3.36918	0.000753919	3.97863	6.93139e-05	0.888	0.476388	0.062318	0.000246978	1.21114	0.225844	1.41926	0.155822	1.1861	0.235582	-0.141432	0.506084	0.779889	0.000653871	3.47177	0.000517034	2.39155
cg10430742	chr11	128695541			S_Shore	3	+++	4.80592	1.54044e-06	0.0136659	0.642296	4.42447	9.66776e-06	4.80331	1.56061e-06	3	+++	0.571131	0.272037	0.0357762	0.392121	1	0.571131	0.272037	0.0357762	0.00033564	2.07239	0.0382288	1.86865	0.0616712	2.06111	0.0392928	0.313269	0.386073	0.417121	0.000806303	5.36309	8.18098e-08	5.36963	7.88993e-08	5.26303	1.41699e-07	1.00618	0.45506	0.0270286	0.000208008	0.73834	0.460308	0.226085
cg07146984	chr6	109706151			S_Shelf	3	+++	4.79433	1.63218e-06	0.0140502	0.680545	4.39913	1.08687e-05	4.6492	3.33231e-06	3	-+-	-0.286116	0.329561	0.3853	0.856962	1	-0.286116	0.329561	0.3853	0.000692834	3.36528	0.000764669	2.7076	0.00677708	3.37549	0.000736851	-0.245006	0.474528	0.605634	0.000561977	1.97198	0.0486122	2.42781	0.0151902	1.7509	0.0799637	0.00894572	0.56917	0.98746	0.000988993	2.97081	0.00297015	2.50578
cg18608055	chr19	1130866	SBNO2;SBNO2	Body;Body	OpenSea	3	+++	4.79034	1.66501e-06	0.0140502	0.694237	4.0499	5.12395e-05	4.81774	1.45193e-06	3	---	-0.773075	0.234264	0.000966796	0.0449049	1	-0.773075	0.234264	0.000966796	0.000356943	3.42055	0.000624947	2.57922	0.00990223	3.58805	0.000333163	-0.790401	0.347222	0.0228246	0.000347037	3.24584	0.00117104	3.24233	0.00118558	3.13306	0.00172994	-0.945366	0.383332	0.0136562	0.000278185	1.39933	0.161714	1.01396
cg12332239	chr17	66251609	AMZ2;AMZ2;AMZ2;AMZ2;AMZ2;AMZ2	Body;Body;Body;Body;Body;Body	N_Shelf	3	+++	4.77095	1.83359e-06	0.0149907	0.764527	4.69624	2.64997e-06	4.64268	3.4392e-06	3	+++	0.475047	0.246348	0.0538107	0.470903	1	0.465908	0.200371	0.0200597	0.000274638	3.25616	0.0011293	3.20196	0.00136494	3.11936	0.00181243	0.532455	0.277537	0.055048	0.000231566	2.01214	0.0442053	2.45042	0.0142691	2.00572	0.0448864	0.0127643	0.36357	0.971993	0.000383452	3.02078	0.00252125	2.42814
cg21910709	chr5	893665	BRD9;BRD9;BRD9;TRIP13;TRIP13	TSS1500;TSS1500;TSS1500;Body;Body	S_Shore	3	+++	4.75392	1.99509e-06	0.0151553	0.831865	3.48011	0.000501215	4.89364	9.89898e-07	3	+++	0.627901	0.292719	0.0319478	0.372038	1	0.627901	0.292719	0.0319478	0.000245884	2.16661	0.0302649	1.02468	0.305512	2.48135	0.0130884	0.375402	0.41703	0.368025	0.000515059	2.87588	0.00402906	2.71606	0.00660639	2.78489	0.00535459	1.05578	0.512457	0.039377	0.000773626	3.41776	0.000631389	2.53042
cg04174124	chr8	143591042	BAI1	Body	N_Shore	3	+++	4.7396	2.1414e-06	0.0153754	0.892869	3.99278	6.53034e-05	4.85183	1.22327e-06	3	+++	0.505098	0.271719	0.063041	0.501243	1	0.505098	0.271719	0.063041	0.00033205	2.41751	0.0156271	1.79209	0.073118	2.55345	0.0106662	0.531537	0.390489	0.173448	0.000351096	2.77135	0.00558247	2.42705	0.0152222	2.83867	0.00453018	0.39941	0.449766	0.37452	0.000888751	3.17891	0.00147829	2.89351
cg07179068	chr5	176060165	EIF4E1B	5'UTR	S_Shelf	3	+++	4.73742	2.16454e-06	0.0153754	0.902516	3.93946	8.16647e-05	4.66559	3.07725e-06	3	+++	0.437271	0.307214	0.154636	0.689747	1	0.437271	0.307214	0.154636	0.000763926	3.88351	0.000102957	3.16709	0.00153972	3.82971	0.000128294	0.0157643	0.465606	0.972991	0.000174166	1.15484	0.248154	1.04496	0.296042	1.16877	0.242497	0.744878	0.507194	0.141934	0.000785907	3.12534	0.00177598	2.58235
cg22587479	chr2	219738226	WNT6	Body	Island	3	+++	4.73294	2.21286e-06	0.0153778	0.922666	5.51816	3.42574e-08	4.61511	3.92886e-06	3	+-+	0.253026	0.292504	0.38702	0.857565	1	0.243563	0.238938	0.308032	0.000436664	3.34654	0.000818272	3.63489	0.000278102	3.30822	0.000938897	0.451518	0.331232	0.172836	9.60128e-05	0.573966	0.565991	0.992752	0.320831	0.369738	0.711577	-0.226069	0.388734	0.560869	0.0016033	4.50646	6.59193e-06	5.22875
cg12876356	chr1	92946825	GFI1;GFI1;GFI1	Body;Body;Body	Island	3	+++	4.72323	2.32126e-06	0.0158666	0.967862	4.19422	2.73817e-05	4.80586	1.54084e-06	3	++-	0.571188	0.513821	0.266289	0.795465	1	0.571188	0.51382	0.266288	0.0015006	2.70841	0.00676074	2.33745	0.0194159	2.74544	0.00604294	0.812067	0.743424	0.274687	0.00152566	2.70367	0.0068578	2.47057	0.0134898	2.83579	0.00457125	1.2478	0.928278	0.17888	0.00204175	2.83987	0.0045132	2.52972
cg11868595	chr6	32191226	NOTCH4	Body	OpenSea	3	+++	4.71172	2.45637e-06	0.0160289	1	5.0344	4.7936e-07	4.52605	6.00962e-06	3	-+-	-0.0165156	0.50869	0.9741	0.996783	1	0.101082	0.27894	0.717069	0.000765244	3.38506	0.000711629	3.97977	6.89825e-05	3.20605	0.0013457	-0.0823014	0.421555	0.845211	0.000271385	1.84676	0.0647818	1.92187	0.0546218	1.89619	0.0579351	0.826698	0.447574	0.0647379	0.000778318	2.92342	0.00346206	2.70345
cg12268562	chr1	3625409	TP73;TP73;TP73;TP73	Body;Body;Body;Body	S_Shore	3	+++	4.70787	2.50317e-06	0.0160289	1	3.99939	6.35048e-05	4.53166	5.85212e-06	3	-+-	0.0674536	0.401984	0.866739	0.98002	1	0.0787679	0.32325	0.807482	0.000562071	1.69162	0.0907177	2.14057	0.0323084	1.45593	0.145412	-0.242459	0.472278	0.607684	0.000649344	4.16523	3.11033e-05	3.12239	0.00179391	4.15344	3.27517e-05	0.786717	0.535796	0.142019	0.000732344	2.44456	0.0145027	1.6323
cg23391473	chr2	12911008			OpenSea	3	+++	4.70512	2.53722e-06	0.0160289	1	4.18949	2.7958e-05	4.7307	2.23749e-06	3	-++	-0.0105746	0.319173	0.97357	0.996751	1	-0.0105746	0.319173	0.97357	0.000524029	2.06413	0.039005	1.88268	0.0597444	2.06722	0.0387139	-0.0900757	0.481003	0.851452	0.000549047	3.66261	0.000249663	3.02109	0.00251869	3.72452	0.000195686	0.0338032	0.501725	0.946284	0.0010605	2.53397	0.011278	2.47798
cg04800503	chr17	46648533	HOXB3	5'UTR	OpenSea	3	+++	4.70089	2.59035e-06	0.0161203	1	4.33344	1.46799e-05	4.84823	1.24565e-06	3	---	-0.242534	0.145594	0.0957486	0.590354	1	-0.242534	0.145594	0.0957486	0.000164926	3.32485	0.000884656	2.70429	0.00684501	3.65487	0.000257312	-0.236592	0.231583	0.306956	6.04643e-05	1.60387	0.108744	1.66593	0.0957277	1.56384	0.117855	-0.199387	0.228824	0.38356	0.000212706	3.26527	0.00109361	3.2681
cg18311871	chr7	157754600	PTPRN2;PTPRN2;PTPRN2	Body;Body;Body	OpenSea	3	+++	4.69238	2.70051e-06	0.0163145	1	3.85051	0.000117872	4.62537	3.73929e-06	3	-++	0.365815	0.654702	0.576332	0.918791	1	0.29622	0.517622	0.567138	0.00123636	2.08981	0.036635	2.10562	0.0352374	2.01031	0.0443985	-0.371021	0.705283	0.598847	0.00168101	3.1462	0.00165405	2.72099	0.00650859	3.1059	0.00189701	1.50791	0.92571	0.103329	0.00232148	3.07823	0.00208231	1.84592
cg18746826	chr8	27834241	SCARA5	Body	OpenSea	3	+++	4.67374	2.95767e-06	0.0173693	1	4.58122	4.62281e-06	4.60431	4.13839e-06	3	+--	0.012261	0.356566	0.972569	0.996543	1	0.041777	0.306289	0.891507	0.000526433	2.02	0.0433837	2.21467	0.0267825	1.9237	0.0543928	0.542304	0.450436	0.228607	0.000384678	2.50131	0.0123734	2.20437	0.0274981	2.43499	0.014892	-0.320164	0.495638	0.518303	0.00134817	3.88722	0.0001014	3.78914
cg10834480	chr6	111928234	TRAF3IP2;TRAF3IP2;TRAF3IP2	TSS1500;TSS1500;TSS1500	OpenSea	3	+++	4.66378	3.1046e-06	0.0179789	1	4.88996	1.00855e-06	4.43901	9.03727e-06	3	---	-0.272992	0.205534	0.18411	0.725368	1	-0.272992	0.205534	0.18411	0.000323302	3.49995	0.00046534	3.4216	0.000622529	3.36522	0.000764828	-0.244798	0.292763	0.403062	0.00020845	2.2387	0.0251753	2.70388	0.00685354	1.99446	0.0461013	-0.274045	0.327395	0.402567	0.000564597	2.21554	0.026723	2.23417
cg23975840	chr12	117042895			OpenSea	3	+++	4.64879	3.33884e-06	0.0182591	1	3.36148	0.000775267	4.83673	1.31992e-06	3	-++	0.129307	0.315298	0.681725	0.943931	1	0.125082	0.308986	0.685613	0.000478625	2.31562	0.0205793	2.03045	0.0423105	2.32821	0.0199012	-0.293062	0.445496	0.510645	0.000428295	3.5213	0.000429431	2.24508	0.0247628	3.76997	0.000163266	0.464658	0.51779	0.369512	0.000653614	2.25211	0.0243151	1.5095
cg12043952	chr1	39254897			OpenSea	3	+++	4.64709	3.36651e-06	0.0182591	1	4.42255	9.75445e-06	4.60937	4.03888e-06	3	+++	0.500042	0.284041	0.0783304	0.547175	1	0.500042	0.284041	0.0783304	0.00056018	2.89599	0.00377969	2.77447	0.00552914	2.91467	0.0035607	0.716872	0.421908	0.0892969	0.0003476	2.05069	0.040297	2.28854	0.022106	1.96432	0.0494934	0.311372	0.461805	0.500152	0.00080486	3.20094	0.00136979	2.62774
cg21052415	chr13	25746587	FAM123A;FAM123A	TSS1500;TSS1500	S_Shore	3	+++	4.6452	3.39739e-06	0.0182591	1	4.89526	9.81744e-07	4.39789	1.09308e-05	3	++-	0.046652	0.303706	0.877918	0.981924	1	0.046652	0.303706	0.877918	0.000730409	2.96668	0.00301037	3.18974	0.001424	2.82145	0.00478065	0.2322	0.453834	0.608902	0.000402075	2.34759	0.0188952	2.22525	0.0260645	2.299	0.0215047	0.0204063	0.504291	0.967722	0.000949477	2.75623	0.00584711	3.11171
cg27277583	chr15	76484625	C15orf27	Body	S_Shore	3	+++	4.64447	3.40957e-06	0.0182591	1	4.87785	1.07246e-06	4.27028	1.95232e-05	3	+-+	0.0142209	0.344778	0.967099	0.995783	1	0.0142209	0.344778	0.967099	0.000802709	1.68634	0.0917296	2.3842	0.0171161	1.43949	0.150013	0.0393313	0.539368	0.941869	0.000662547	3.20241	0.00136282	3.11013	0.00187002	2.93991	0.00328309	-0.0725611	0.542935	0.893682	0.00124611	3.4492	0.000562241	3.10729
cg15367212	chr3	180588198			OpenSea	3	+++	4.62375	3.76865e-06	0.019642	1	4.74446	2.09058e-06	4.42863	9.4833e-06	3	+-+	-0.172533	0.330242	0.601361	0.925364	1	-0.172533	0.330242	0.601361	0.000747571	2.57623	0.00998832	2.95526	0.00312407	2.38565	0.0170491	0.121261	0.474666	0.798363	0.000770245	3.22644	0.00125339	3.36838	0.000756116	3.13013	0.00174727	-0.706825	0.561418	0.208031	0.000820466	2.2013	0.0277146	1.77866
cg07058086	chr8	29120186	KIF13B	Body	Island	3	+++	4.61158	3.99627e-06	0.0203204	1	6.55447	5.58408e-11	4.30385	1.67856e-05	3	+++	0.427206	0.240706	0.0759307	0.540741	1	0.427206	0.240706	0.0759307	0.000482325	2.32025	0.0203276	3.31171	0.00092727	2.09618	0.0360658	0.230281	0.362784	0.525585	0.000402186	2.88133	0.00396	3.94262	8.05961e-05	2.91536	0.00355274	0.480666	0.374602	0.199443	0.000975417	2.91911	0.00351029	4.30908
cg27234929	chr15	97244292			OpenSea	3	+++	4.60851	4.05567e-06	0.0203739	1	4.3552	1.32946e-05	4.43618	9.15707e-06	3	+++	0.453976	0.309377	0.142271	0.673439	1	0.453976	0.309377	0.142271	0.000491175	1.93114	0.0534663	1.94778	0.0514411	1.88472	0.0594676	0.491597	0.459061	0.284226	0.000597096	3.72205	0.000197614	3.21239	0.00131636	3.6349	0.000278086	0.415751	0.506732	0.411957	0.000922202	2.44435	0.0145112	2.50437
cg02056986	chr14	105104908			N_Shore	3	+++	4.60045	4.21587e-06	0.0205575	1	4.62426	3.75931e-06	4.39599	1.10271e-05	3	+-+	0.025967	0.233772	0.911554	0.987414	1	0.025967	0.233772	0.911554	0.000338936	2.22708	0.0259419	2.70168	0.00689895	2.06405	0.0390128	0.0867809	0.33224	0.793939	0.000344477	2.61932	0.00881048	2.92666	0.00342621	2.44692	0.0144082	-0.130447	0.403984	0.746769	0.000510315	3.32633	0.000879976	2.38702
cg03469233	chr1	230527641			OpenSea	3	+++	4.6002	4.22092e-06	0.0205575	1	4.23086	2.32797e-05	4.48988	7.12625e-06	3	++-	0.498055	0.578375	0.389167	0.858442	1	0.608643	0.412914	0.140476	0.00105422	2.37693	0.0174573	2.27137	0.0231246	2.38003	0.0173114	0.866267	0.630587	0.16952	0.000980871	3.2025	0.00136241	3.03383	0.00241472	3.09587	0.00196239	1.13954	0.668104	0.0880777	0.00124045	2.44528	0.0144741	2.03263
cg22772691	chr5	1104195	SLC12A7	Body	S_Shelf	3	+++	4.59684	4.28943e-06	0.0205575	1	4.30435	1.67479e-05	4.48961	7.13528e-06	3	---	-0.771835	0.269396	0.00416941	0.118983	1	-0.771835	0.269396	0.00416941	0.000575859	3.33888	0.000841173	3.20009	0.00137386	3.22291	0.00126896	-0.908444	0.401752	0.0237464	0.00041537	3.06325	0.00218948	3.0729	0.00211992	2.95544	0.00312226	-0.767128	0.43182	0.0756507	0.000354141	1.32827	0.18409	0.906961
cg09662411	chr1	92946132	GFI1;GFI1;GFI1	Body;Body;Body	Island	3	+++	4.56369	5.02611e-06	0.0232852	1	4.97556	6.50578e-07	4.11868	3.81047e-05	3	++-	0.595036	0.530867	0.262341	0.792945	1	0.682746	0.360266	0.058077	0.000838375	2.55505	0.0106173	2.81511	0.00487612	2.28886	0.0220874	0.804769	0.512985	0.116695	0.00103644	3.24788	0.0011627	3.4761	0.000508758	3.01383	0.00257969	1.34116	0.639919	0.0360969	0.00105779	2.08237	0.0373086	2.30722
cg26732421	chr16	1341680			OpenSea	3	+++	4.5511	5.33655e-06	0.0244118	1	4.15948	3.18978e-05	4.51975	6.19119e-06	3	+--	-0.00215684	0.295378	0.994174	0.999125	1	-0.00215684	0.295378	0.994174	0.00055092	3.18072	0.00146908	2.47197	0.013437	3.38505	0.000711644	0.298063	0.439965	0.498109	0.000279802	1.62363	0.104455	1.67202	0.09452	1.57993	0.114122	-0.0811172	0.491448	0.868899	0.000918849	3.12886	0.00175484	3.21534
cg12471051	chr1	17848742			OpenSea	3	+++	4.54797	5.41661e-06	0.0244118	1	4.43648	9.14417e-06	4.38118	1.18039e-05	3	-+-	0.0259576	0.433636	0.952267	0.993882	1	0.0945297	0.272761	0.728918	0.000636053	3.18281	0.00145853	3.48484	0.00049243	3.01336	0.00258374	-0.169745	0.407427	0.676951	0.000284565	2.41567	0.0157064	2.09069	0.0365563	2.38313	0.0171661	0.778077	0.437952	0.0756299	0.000607352	2.19318	0.0282943	1.94734
cg23570694	chr10	50976348			Island	3	+++	4.54687	5.44493e-06	0.0244118	1	4.19687	2.70632e-05	4.71152	2.45871e-06	3	--+	-0.224856	0.22453	0.316608	0.825625	1	-0.224856	0.22453	0.316608	0.000409708	3.26987	0.00107598	3.23534	0.00121496	3.47759	0.000505945	-0.235183	0.337764	0.486245	0.000138413	1.91256	0.0558044	1.4992	0.133822	2.00323	0.0451522	-0.367221	0.367139	0.317203	0.000454274	2.6643	0.00771497	2.48311
cg11096905	chr17	63535567	AXIN2	Body	S_Shore	3	+++	4.54238	5.56229e-06	0.0244522	1	4.35548	1.32778e-05	4.46375	8.05377e-06	3	-+-	0.137282	0.348149	0.693345	0.946892	1	0.137282	0.348149	0.693345	0.000705789	2.91355	0.0035734	2.39652	0.0165518	2.93642	0.00332022	-0.0611955	0.50465	0.903482	0.000678302	1.95366	0.0507418	2.77221	0.00556773	1.83998	0.0657711	0.504965	0.582925	0.386347	0.00116995	3.07867	0.00207929	2.426
cg03739470	chr8	144746992			OpenSea	3	+++	4.53968	5.6339e-06	0.0244522	1	3.82924	0.000128541	4.52564	6.0212e-06	3	+++	0.886654	0.212884	3.11416e-05	0.00369618	1	0.886654	0.212884	3.11416e-05	0.000314103	2.55757	0.0105406	2.49097	0.0127396	2.51437	0.0119244	1.03662	0.330175	0.00169168	0.000193368	2.61623	0.0088906	2.34664	0.0189436	2.64059	0.00827606	0.827353	0.338861	0.0146235	0.00030302	2.76921	0.00561917	1.73068
cg14076239	chr13	53712850			OpenSea	3	+++	4.52111	6.15177e-06	0.0259093	1	3.59067	0.000329824	4.47691	7.57328e-06	3	++-	0.0571792	0.416868	0.890901	0.984127	1	0.057181	0.416866	0.890897	0.000967596	2.67449	0.00748429	2.00901	0.0445359	2.69111	0.0071215	0.207741	0.636306	0.744061	0.00103102	3.90491	9.42612e-05	3.16537	0.00154884	3.84646	0.000119837	0.520233	0.670965	0.438133	0.000790259	1.06922	0.28497	0.926508
cg05780228	chr11	70713608	SHANK2	Body	OpenSea	3	+++	4.51353	6.37579e-06	0.0260994	1	3.89666	9.75266e-05	4.38028	1.18527e-05	3	+++	0.848601	0.32386	0.00878608	0.18793	1	0.848601	0.32386	0.00878608	0.000723365	3.05276	0.00226744	2.70411	0.00684883	3.07335	0.00211669	1.20798	0.484278	0.0126174	0.000145055	0.855345	0.39236	0.841424	0.400111	0.769051	0.441863	0.775062	0.528553	0.142543	0.00120398	4.12072	3.77695e-05	3.34633
cg02666302	chr5	180469248	BTNL9	5'UTR	OpenSea	3	+++	4.51244	6.40851e-06	0.0260994	1	4.46884	7.86465e-06	4.4338	9.25885e-06	3	++-	0.132267	0.334402	0.69245	0.946629	1	0.132267	0.334402	0.69245	0.000460733	1.3006	0.193397	1.46326	0.143397	1.16463	0.244168	0.207483	0.499115	0.677628	0.000616296	2.8618	0.00421243	2.93561	0.00332898	2.87435	0.00404866	0.181477	0.539501	0.736585	0.00150356	4.09021	4.30987e-05	3.70008
cg17998530	chr22	35388865			OpenSea	3	+++	4.51	6.48269e-06	0.0260994	1	3.79658	0.000146705	4.59165	4.39751e-06	3	+++	0.399837	0.208056	0.0546335	0.473878	1	0.399837	0.208056	0.0546335	0.000276633	2.88259	0.00394419	2.70747	0.00677983	2.85651	0.00428322	0.211302	0.299842	0.48099	0.000221408	2.85731	0.00427253	2.5831	0.00979179	2.7578	0.00581919	0.456747	0.345425	0.186076	0.00025403	1.9968	0.0458471	1.10125
cg05414442	chr2	72358024	CYP26B1	3'UTR	OpenSea	3	+++	4.50686	6.5793e-06	0.0260994	1	3.94423	8.0058e-05	4.69612	2.65153e-06	3	+++	0.38549	0.219944	0.0796576	0.550633	1	0.38549	0.219944	0.0796576	0.000126421	1.64847	0.0992561	0.732519	0.463852	1.89789	0.0577107	0.315727	0.335595	0.346808	0.000217437	2.69557	0.00702688	2.39809	0.016481	2.70214	0.0068894	0.496966	0.355986	0.162707	0.000621078	3.81295	0.000137319	4.23114
cg18066598	chr8	64992450			OpenSea	3	+++	4.50507	6.63509e-06	0.0260994	1	4.30315	1.68389e-05	4.31895	1.56776e-05	3	---	-0.442671	0.362841	0.22246	0.762985	1	-0.442671	0.362841	0.22246	0.000339588	0.732219	0.464035	0.802781	0.422101	0.707653	0.479161	-0.405938	0.533635	0.446834	0.000881933	3.59631	0.000322758	3.44722	0.000566382	3.49331	0.000477072	-0.450902	0.594023	0.447814	0.0017207	3.9682	7.24167e-05	3.63937
cg14438453	chr6	39786566	DAAM2	5'UTR	OpenSea	3	+++	4.47519	7.6342e-06	0.0284593	1	3.8775	0.000105537	4.40091	1.07798e-05	3	+++	0.311613	0.184574	0.0913568	0.579313	1	0.311613	0.184574	0.0913568	0.000143193	1.9723	0.0485748	1.74187	0.0815318	2.00096	0.0453964	0.202707	0.259508	0.434731	0.000155212	2.65016	0.00804543	2.24818	0.0245647	2.59524	0.00945245	0.35014	0.311399	0.260839	0.00043956	3.37321	0.000742981	2.93522
cg15342087	chr6	30720209			OpenSea	3	+++	4.47462	7.65474e-06	0.0284593	1	4.11264	3.91157e-05	4.34891	1.36818e-05	3	---	-0.459268	0.284575	0.106554	0.613562	1	-0.366363	0.167424	0.0286523	0.000145577	2.24045	0.0250619	2.06418	0.0390008	2.22479	0.0260954	-0.094538	0.244038	0.698467	0.0001164	2.35616	0.018465	2.12711	0.033411	2.3038	0.0212338	-0.35599	0.277724	0.199909	0.000331478	3.3611	0.000776338	3.12759
cg09377301	chr7	157691177	PTPRN2;PTPRN2;PTPRN2	Body;Body;Body	S_Shore	3	+++	4.4743	7.66633e-06	0.0284593	1	4.8614	1.16558e-06	4.19588	2.71815e-05	3	---	-0.178309	0.374915	0.634361	0.933513	1	-0.178309	0.374915	0.634361	0.000968739	2.40785	0.0160469	2.66833	0.00762289	2.31257	0.0207463	-0.0486568	0.564703	0.931336	0.00081948	2.3452	0.0190168	3.0871	0.00202123	2.06803	0.0386376	-0.15342	0.606126	0.800178	0.00140298	3.15171	0.00162317	2.72482
cg24838345	chr8	125737353	MTSS1	Body	N_Shelf	3	+++	4.473	7.7128e-06	0.0284593	1	3.63971	0.000272941	4.39796	1.09271e-05	3	--+	-0.34645	0.296764	0.243038	0.77912	1	-0.34645	0.296764	0.243038	0.000315252	1.64712	0.0995335	1.15165	0.249466	1.68586	0.0918224	-0.644669	0.4522	0.153976	0.000525749	3.06378	0.00218558	3.13104	0.00174191	2.91398	0.00356855	-0.189543	0.481942	0.694105	0.000708437	3.31526	0.000915583	2.20091
cg21091547	chr6	36645500	CDKN1A;CDKN1A	TSS1500;TSS1500	N_Shore	3	+++	4.46777	7.90374e-06	0.028908	1	4.01758	5.87984e-05	4.38105	1.18107e-05	3	---	-0.906241	0.325152	0.00531763	0.138472	1	-0.906241	0.325152	0.00531763	0.00078364	3.38563	0.000710148	3.08398	0.00204249	3.32704	0.000877733	-0.969285	0.476418	0.0418983	0.00023736	1.42974	0.152792	1.22997	0.21871	1.43805	0.15042	-0.599016	0.538192	0.265701	0.00108337	2.91536	0.00355276	2.63448
cg26963277	chr11	2722407	KCNQ1OT1;KCNQ1;KCNQ1	TSS1500;Body;Body	S_Shore	3	+++	4.46353	8.06214e-06	0.0292309	1	4.90996	9.10929e-07	4.19618	2.71459e-05	3	--+	-0.183259	0.174093	0.292503	0.811485	1	-0.183264	0.174087	0.292472	0.00028238	4.15843	3.20439e-05	4.41031	1.03224e-05	3.97253	7.11142e-05	-0.340776	0.24457	0.163509	0.000116144	1.78187	0.0747708	1.99474	0.0460711	1.69279	0.0904951	-0.156071	0.287421	0.587126	0.000298886	1.47203	0.141013	1.79583
cg08959182	chr5	87661076			OpenSea	3	+++	4.43254	9.313e-06	0.0317961	1	4.36662	1.26181e-05	4.34552	1.38944e-05	3	+--	-0.0277917	0.490002	0.95477	0.994188	1	-0.0277917	0.490002	0.95477	0.00162761	2.09333	0.0363199	2.72356	0.00645833	1.84546	0.0649707	0.239409	0.725533	0.741417	0.00116511	2.51777	0.0118099	2.41375	0.0157892	2.59449	0.00947321	-0.322649	0.821986	0.694671	0.00208371	3.28133	0.00103321	2.43514
cg02971219	chr17	72954508	C17orf28	Body	OpenSea	3	+++	4.42934	9.45211e-06	0.0317961	1	3.76299	0.000167897	4.36394	1.27739e-05	3	+--	0.200123	0.279999	0.474777	0.889629	1	0.230215	0.228723	0.314163	0.00034462	2.70555	0.00681919	2.70971	0.00673416	2.61478	0.00892856	0.625223	0.334243	0.0614058	0.000283927	3.3548	0.000794218	2.56361	0.0103591	3.33979	0.000838413	-0.142096	0.393065	0.717719	0.000236193	1.48539	0.137439	1.05289
cg07128846	chr3	116476085			OpenSea	3	+++	4.42752	9.53222e-06	0.0317961	1	3.66893	0.000243572	4.65747	3.20113e-06	3	+++	0.266171	0.388529	0.493298	0.895499	1	0.266171	0.388529	0.493298	0.000775393	2.50213	0.0123447	1.86957	0.061544	2.82214	0.00477043	0.105283	0.58679	0.857607	0.000709625	3.30058	0.000964866	2.60438	0.00920414	3.36933	0.000753517	0.36978	0.6162	0.548441	0.0012086	1.81434	0.0696248	1.92617
cg25074809	chr2	16086016	MYCN	Body	S_Shelf	3	+++	4.41124	1.0278e-05	0.0336301	1	3.94415	8.0083e-05	4.2966	1.73435e-05	3	---	-1.1566	0.450785	0.0102955	0.205691	1	-1.20026	0.359331	0.00083698	0.000802367	2.35925	0.0183118	2.33557	0.0195135	2.26805	0.0233259	-1.04136	0.543324	0.0552816	0.000727652	2.95879	0.00308849	2.94027	0.00327926	2.85815	0.00426122	-1.8988	0.582367	0.00111224	0.00078756	2.37023	0.0177769	1.47514
cg01615333	chr12	127765195			N_Shore	3	+++	4.41027	1.0324e-05	0.0336301	1	4.61527	3.92575e-06	4.22463	2.39329e-05	3	---	-0.249704	0.273098	0.36054	0.846412	1	-0.249704	0.273098	0.36054	0.000365571	1.56232	0.118213	2.12883	0.0332687	1.28618	0.198379	-0.422586	0.381635	0.268162	0.000450483	3.10909	0.00187662	2.7705	0.00559707	3.08374	0.00204414	-0.0946299	0.475382	0.842215	0.000953302	3.24715	0.00116567	3.30961
cg01116321	chr20	32274911	E2F1	TSS1500	S_Shore	3	+++	4.39899	1.08756e-05	0.0348819	1	4.06829	4.73589e-05	4.39999	1.08254e-05	3	+++	0.368172	0.237415	0.120961	0.639885	1	0.368172	0.237415	0.120961	0.000321494	2.65215	0.0079982	2.26818	0.0233183	2.71132	0.00670157	0.621703	0.348298	0.0742651	0.000287308	2.82915	0.00466722	2.49164	0.0127154	2.8893	0.00386098	0.216796	0.401353	0.589084	0.000469763	2.10939	0.0349107	2.34114
cg13102348	chr15	97629221			OpenSea	3	+++	4.38717	1.14834e-05	0.0361218	1	3.8973	9.72705e-05	4.32068	1.55547e-05	3	++-	0.199163	0.464559	0.668132	0.94109	1	0.199163	0.464559	0.668132	0.000954094	1.87353	0.0609959	1.64011	0.100982	1.84441	0.065124	0.253264	0.686429	0.712159	0.000806932	1.76003	0.0784019	1.8086	0.0705126	1.71234	0.0868332	0.461426	0.799131	0.563662	0.00229619	4.36657	1.26211e-05	3.62433
cg00239835	chr11	72379867	PDE2A;PDE2A	5'UTR;Body	OpenSea	3	+++	4.38624	1.15327e-05	0.0361218	1	3.71701	0.000201591	4.45054	8.56553e-06	3	++-	0.275631	0.165879	0.0965855	0.592213	1	0.277983	0.161976	0.0861248	0.000146111	2.45322	0.0141582	2.02414	0.042956	2.59444	0.00947457	0.524513	0.246165	0.0331108	0.000132517	2.96758	0.00300155	2.67727	0.00742248	2.93113	0.00337728	0.169624	0.262443	0.518067	0.000173281	2.18483	0.028901	1.73394
cg27652459	chr11	46709238	ARHGAP1	Body	OpenSea	3	+++	4.38481	1.16087e-05	0.0361218	1	3.06002	0.00221324	4.45589	8.35451e-06	3	-+-	0.220494	0.419416	0.599085	0.924798	1	0.187263	0.232996	0.421561	0.000193939	1.7912	0.0732619	1.52495	0.127271	1.79485	0.0726769	-0.214777	0.318553	0.500167	0.000188388	2.76654	0.00566548	1.6438	0.100218	2.9361	0.00332372	0.990154	0.40578	0.0146823	0.000615781	3.29329	0.000990229	2.27002
cg01952537	chr14	105051261	C14orf180	5'UTR	N_Shelf	3	+++	4.38204	1.17575e-05	0.0361372	1	4.45199	8.50762e-06	4.10753	3.99911e-05	3	++-	0.528642	0.234771	0.0243392	0.325887	1	0.528643	0.23477	0.0243379	0.000377134	2.55003	0.0107712	2.89376	0.00380663	2.37718	0.0174457	0.638603	0.339873	0.0602516	0.000179201	1.28493	0.198816	1.80749	0.0706852	1.03562	0.300381	0.674487	0.376132	0.0729383	0.000799711	4.01661	5.90413e-05	3.09239
cg07402939	chr13	112927331			OpenSea	3	+++	4.38149	1.1787e-05	0.0361372	1	4.87824	1.07037e-06	4.2736	1.92344e-05	3	---	-0.54862	0.338912	0.105498	0.611623	1	-0.54862	0.338912	0.105498	0.00114228	2.78251	0.00539408	4.09706	4.18436e-05	2.62783	0.00859302	-0.897946	0.507965	0.0771059	0.000276414	1.33542	0.181738	1.32621	0.18477	1.34404	0.178937	-0.0780197	0.556492	0.888503	0.0011506	3.64877	0.000263501	2.92808
cg02289752	chr1	17998265	ARHGEF10L;ARHGEF10L	Body;Body	OpenSea	3	+++	4.37219	1.23007e-05	0.0371805	1	3.92666	8.61344e-05	4.34365	1.40137e-05	3	+++	0.49642	0.204973	0.0154407	0.25807	1	0.49642	0.204973	0.0154407	0.000159264	1.43935	0.150051	1.55917	0.118956	1.44374	0.148812	0.558441	0.285864	0.0507579	0.000262856	3.84878	0.000118708	3.09755	0.00195127	3.91304	9.11405e-05	0.354492	0.342503	0.300667	0.000507724	2.46727	0.0136146	2.28317
cg11660537	chr16	3304363	MEFV	Body	Island	3	+++	4.3721	1.23056e-05	0.0371805	1	4.87031	1.11421e-06	4.10447	4.05246e-05	3	--+	-0.150394	0.372583	0.686468	0.945156	1	-0.150394	0.372583	0.686468	0.000856849	1.66852	0.0952126	2.48642	0.0129037	1.36872	0.171087	-0.402035	0.547289	0.462587	0.000682289	2.49308	0.0126639	2.49884	0.01246	2.47784	0.013218	-0.0453077	0.617646	0.941523	0.00176259	3.74975	0.000177012	3.67183
cg05575921	chr5	373378	AHRR	Body	N_Shore	3	+++	4.3689	1.24876e-05	0.0374589	1	3.16691	0.0015407	4.35102	1.35505e-05	3	---	-2.4017	0.421231	1.18676e-08	9.85713e-06	0.00494828	-2.37704	0.33451	1.19422e-12	0.00054302	2.52691	0.0115071	1.84437	0.0651288	2.51358	0.0119513	-1.83386	0.491588	0.000191111	0.000534245	3.26955	0.0010772	2.33898	0.0193363	3.28341	0.00102561	-3.06366	0.55686	3.76219e-08	0.000641771	1.69886	0.0893463	1.25098
cg14093127	chr2	8714417			OpenSea	3	+++	4.35561	1.32698e-05	0.0392209	1	5.00151	5.68837e-07	4.43923	9.02819e-06	3	-++	0.0564223	0.364333	0.876928	0.981811	1	0.0241131	0.295781	0.935026	0.000837628	2.44877	0.0143347	3.83107	0.000127587	2.22922	0.025799	-0.533856	0.448297	0.233711	0.000376775	2.248	0.0245764	2.25569	0.0240898	2.43928	0.0147165	0.423249	0.484439	0.382288	0.000748089	2.97036	0.00297455	2.44297
cg27182529	chr16	528479	RAB11FIP3;RAB11FIP3	Body;Body	N_Shelf	3	+++	4.3528	1.34411e-05	0.0392209	1	2.94756	0.00320294	4.33803	1.43765e-05	3	+-+	0.0605908	0.329878	0.854267	0.977946	1	0.0605908	0.329878	0.854267	0.000327139	1.93958	0.0524301	1.08899	0.276156	1.96103	0.049876	0.132968	0.470583	0.777514	0.000625809	3.53426	0.000408912	2.79064	0.00526041	3.4959	0.000472466	-0.0474957	0.5582	0.932192	0.000693888	2.13381	0.0328587	1.2771
cg16696317	chr14	96180406	TCL1A;TCL1A;TCL1A;TCL1A	5'UTR;5'UTR;1stExon;1stExon	Island	3	+++	4.35172	1.35075e-05	0.0392209	1	4.0087	6.10534e-05	4.28381	1.83723e-05	3	-++	0.189147	0.352821	0.591891	0.922947	1	0.189147	0.352821	0.591891	0.000744261	2.34617	0.0189673	2.07668	0.037831	2.42779	0.0151913	-0.149516	0.550419	0.785899	0.000605586	2.74109	0.00612359	2.48648	0.0129016	2.70566	0.00681678	0.0900349	0.583417	0.877355	0.000915863	2.5214	0.0116889	2.47967
cg24415688	chr13	112870385			OpenSea	3	+++	4.3511	1.35453e-05	0.0392209	1	3.59496	0.000324445	4.27858	1.88085e-05	3	++-	0.519863	0.281554	0.0648334	0.50717	1	0.519865	0.28155	0.0648287	0.000671499	3.75663	0.000172219	3.30212	0.000959567	3.66693	0.000245481	0.563749	0.42843	0.188224	0.000183742	1.58328	0.113357	1.25131	0.210823	1.57829	0.114499	0.876186	0.46827	0.0613295	0.000432469	2.00792	0.0446514	1.46298
cg10084902	chr5	167957046	FBLL1	Body	Island	3	+++	4.33551	1.45424e-05	0.0411546	1	4.50353	6.68348e-06	4.14381	3.41581e-05	3	---	-0.242012	0.235699	0.304522	0.818725	1	-0.242012	0.235699	0.304522	0.000207557	1.14522	0.252116	1.28582	0.198506	1.08909	0.276112	-0.164217	0.352192	0.641021	0.000440755	3.23897	0.00119964	3.8318	0.000127211	3.01504	0.00256947	-0.0215475	0.398159	0.956841	0.000524997	3.49547	0.00047323	2.95692
cg13280043	chr4	5895913	CRMP1	TSS1500	S_Shore	3	+++	4.33534	1.45534e-05	0.0411546	1	4.4375	9.10105e-06	4.32121	1.55177e-05	3	+++	0.377856	0.260872	0.147496	0.680354	1	0.377856	0.260872	0.147496	0.000309163	2.0664	0.0387907	1.70428	0.0883281	2.14773	0.0317351	0.716854	0.384364	0.062176	0.000515284	2.79988	0.00511214	3.60366	0.000313766	2.65599	0.0079077	0.0729557	0.444063	0.869502	0.000582039	2.78965	0.00527651	2.53596
cg17466510	chr1	116877566			OpenSea	3	+++	4.33304	1.47067e-05	0.0411546	1	3.74377	0.000181277	4.26783	1.97387e-05	3	+++	0.581931	0.304243	0.0557843	0.477786	1	0.542467	0.249211	0.0295002	0.000345985	2.1342	0.0328264	2.35206	0.0186699	2.01223	0.0441961	0.134249	0.35614	0.706208	0.000293551	2.59186	0.00954594	2.22544	0.026052	2.61006	0.00905253	0.90498	0.429847	0.0352606	0.000475789	2.93859	0.00329704	1.88284
cg00543723	chr11	45715523			OpenSea	3	+++	4.32652	1.51484e-05	0.0415117	1	3.52628	0.00042144	4.31291	1.6112e-05	3	+++	0.642577	0.198154	0.00118356	0.0517763	1	0.642577	0.198154	0.00118356	0.000207404	1.5521	0.120639	1.917	0.0552376	1.45595	0.145406	0.711597	0.299862	0.0176402	0.000124956	2.57529	0.0100155	1.7436	0.0812288	2.6537	0.00796147	0.570341	0.320367	0.0750308	0.000364961	3.71514	0.000203093	2.58082
cg05098118	chr10	134900906	GPR123	TSS1500	N_Shore	3	+++	4.32066	1.55565e-05	0.0415793	1	3.69466	0.00022018	4.30025	1.70602e-05	3	++-	-0.0290132	0.37338	0.938063	0.991646	1	0.0745733	0.219439	0.73398	0.000340651	3.64156	0.000270989	2.68858	0.00717568	3.78313	0.00015487	0.516719	0.333546	0.121341	0.000201426	2.18311	0.0290277	2.26889	0.0232749	2.14182	0.032208	0.0237285	0.353246	0.946444	0.000267576	1.3967	0.162504	1.28694
cg01126821	chr11	1650595	HCCA2;KRTAP5-5	Body;TSS1500	OpenSea	3	+++	4.31625	1.58704e-05	0.0418813	1	4.01505	5.94335e-05	4.23596	2.27576e-05	3	---	-0.492455	0.348584	0.157736	0.693537	1	-0.492455	0.348584	0.157736	0.000919444	3.24197	0.00118704	3.2599	0.00111453	3.11188	0.00185901	-0.781536	0.504	0.120982	0.000372527	1.6168	0.105922	1.56452	0.117695	1.63514	0.10202	-0.319395	0.588321	0.587204	0.000978824	2.57908	0.00990628	2.00515
cg02695873	chr7	127741520			N_Shelf	3	+++	4.31262	1.61332e-05	0.0423073	1	3.68444	0.000229208	4.24264	2.20907e-05	3	+++	0.188874	0.207761	0.363301	0.847917	1	0.188874	0.207761	0.363301	0.000124187	1.59888	0.109848	0.981592	0.326301	1.66777	0.0953612	0.327225	0.300947	0.276897	0.000204742	2.2552	0.024121	2.45256	0.0141844	2.08465	0.0371014	0.00988105	0.341707	0.976931	0.000557717	3.99947	6.34842e-05	3.31046
cg04060128	chr16	31488852	TGFB1I1;TGFB1I1;TGFB1I1	Body;Body;Body	Island	3	+++	4.31012	1.63165e-05	0.0425203	1	3.97429	7.0589e-05	4.37898	1.19237e-05	3	-+-	-0.301639	0.442033	0.494992	0.895809	1	-0.301639	0.442033	0.494992	0.000868522	1.57253	0.115827	1.64899	0.0991494	1.65352	0.0982243	-0.340705	0.653459	0.602097	0.00130388	3.91283	9.12212e-05	3.42779	0.000608512	4.0308	5.55871e-05	0.199559	0.724572	0.782996	0.00153167	2.0901	0.036609	1.87466
cg17277199	chr2	24397845	C2orf84	TSS200	Island	3	+++	4.30718	1.65352e-05	0.042709	1	3.93654	8.26659e-05	4.30819	1.64596e-05	3	--+	0.300557	0.671279	0.654342	0.93844	1	0.213327	0.461921	0.644207	0.00150159	2.94823	0.00319595	2.81225	0.00491959	2.93126	0.00337588	-0.213806	0.687304	0.755741	0.00102919	2.19594	0.0280966	2.08307	0.0372446	2.23344	0.02552	-0.45546	0.835793	0.585793	0.00116371	2.27193	0.0230909	1.8316
cg23428143	chr14	57385648	OTX2OS1	Body	OpenSea	3	+++	4.30639	1.65937e-05	0.042709	1	3.78985	0.000150736	4.26657	1.98497e-05	3	+--	-0.407045	0.480698	0.397118	0.861842	1	-0.407185	0.401833	0.310907	0.000641277	1.5451	0.122322	1.22711	0.219782	1.65457	0.0980127	0.306377	0.630168	0.626837	0.000796253	2.72743	0.00638303	2.88527	0.00391076	2.60558	0.00917187	-1.05817	0.617795	0.0867471	0.00162657	3.50557	0.000455622	2.69329
cg15668533	chr3	10858446	SLC6A11	Body	Island	3	+++	4.30435	1.67477e-05	0.0428409	1	4.4308	9.38843e-06	4.28792	1.80351e-05	3	+++	0.115173	0.222895	0.605355	0.926587	1	0.115173	0.222895	0.605355	0.000284607	2.54658	0.0108785	2.20379	0.0275388	2.6904	0.00713668	0.0709307	0.332018	0.830832	0.000301685	2.853	0.00433092	3.16188	0.00156757	2.73277	0.00628036	0.190268	0.363217	0.600389	0.000446648	2.02911	0.0424471	2.3781
cg11294626	chr4	129557264			OpenSea	3	+++	4.29285	1.76391e-05	0.0443057	1	4.09985	4.13409e-05	4.1482	3.35095e-05	3	+-+	0.236287	0.277599	0.394669	0.860604	1	0.236287	0.277599	0.394669	0.000347465	2.11955	0.0340438	1.58847	0.112181	2.22566	0.0260367	0.324981	0.419526	0.438554	0.000394207	2.51375	0.0119455	2.73696	0.00620092	2.35942	0.0183037	-0.00130654	0.447549	0.997671	0.000809864	2.96779	0.00299949	3.01779
cg02719608	chr17	77776428			Island	3	+++	4.28917	1.79344e-05	0.0447776	1	3.46282	0.000534548	4.27168	1.9401e-05	3	+++	0.173567	0.243602	0.476155	0.890276	1	0.173567	0.243602	0.476155	0.000284632	2.11861	0.0341231	1.83589	0.0663746	2.07086	0.0383716	0.129975	0.358169	0.71669	0.000290067	2.6804	0.00735353	2.36178	0.0181876	2.67986	0.00736524	0.0867828	0.414934	0.834332	0.000408311	2.7666	0.00566437	1.8362
cg00492055	chr3	138312356	CEP70	5'UTR	N_Shore	3	+++	4.28561	1.82242e-05	0.0450324	1	4.2469	2.16749e-05	4.11859	3.81191e-05	3	--+	-0.93581	0.532654	0.0789381	0.548845	1	-0.93581	0.532654	0.0789381	0.00168937	2.23253	0.0255799	2.25417	0.0241853	2.16489	0.030396	-0.84807	0.800949	0.289676	0.00195194	2.96212	0.00305532	3.33402	0.000856007	2.75349	0.00589635	-1.67045	0.897499	0.0627127	0.00174619	2.27904	0.0226648	1.73676
cg26227957	chr1	19547285	KIAA0090	Body	OpenSea	3	+++	4.28526	1.82525e-05	0.0450324	1	4.03093	5.55563e-05	4.13887	3.49018e-05	3	++-	0.619792	0.235363	0.00845489	0.183738	1	0.619793	0.235361	0.0084543	0.000344977	2.20611	0.0273764	2.41785	0.0156127	2.03067	0.0422886	0.662794	0.351119	0.0590713	0.000271495	3.08556	0.00203169	2.80517	0.005029	3.03771	0.00238381	0.847607	0.36561	0.020431	0.000498067	2.1689	0.0300905	1.70045
cg26833120	chr1	32169568	COL16A1;COL16A1	1stExon;5'UTR	Island	3	+++	4.28283	1.84531e-05	0.0452596	1	3.3196	0.000901474	4.3635	1.27998e-05	3	---	-1.06037	0.25726	3.75918e-05	0.00426739	1	-1.06037	0.257254	3.75787e-05	0.000270936	2.14636	0.0318443	1.58537	0.112883	2.1647	0.030411	-1.22584	0.369488	0.000907765	0.00024502	2.38676	0.0169975	1.85603	0.0634495	2.52586	0.0115415	-0.594728	0.433779	0.170363	0.000664892	3.06052	0.00220951	2.46868
cg15866393	chr12	132900480	GALNT9	Body	Island	3	+++	4.28102	1.86041e-05	0.0453631	1	3.81544	0.000135938	4.3083	1.64512e-05	3	++-	0.103961	0.349743	0.766275	0.961619	1	0.103961	0.349743	0.766275	0.000743936	2.75785	0.00581836	2.37278	0.0176549	2.81958	0.00480865	0.373132	0.520234	0.473227	0.000664896	2.73665	0.00620683	2.75447	0.00587867	2.7522	0.00591958	0.179216	0.579277	0.757033	0.000682176	1.83825	0.0660255	1.382
cg23205886	chr5	138611766	SNHG4;MATR3	Body;5'UTR	S_Shore	3	+++	4.27784	1.88717e-05	0.0456521	1	3.689	0.000225134	4.17685	2.95572e-05	3	+++	1.32731	0.202842	6.00627e-11	1.92642e-07	2.50435e-05	1.32731	0.202842	6.00627e-11	0.00030746	3.02813	0.00246074	3.04755	0.00230719	2.87777	0.00400495	1.08525	0.29917	0.000286131	4.25377e-05	1.02031	0.307583	0.651199	0.514918	1.08941	0.275972	1.58736	0.334703	2.11002e-06	0.000419493	3.48194	0.000497797	2.69282
cg12165215	chr17	35277398			OpenSea	3	+++	4.27691	1.89502e-05	0.0456521	1	3.27295	0.0010643	4.23087	2.32794e-05	3	+--	-0.0713699	0.237623	0.763911	0.961236	1	-0.0713699	0.237623	0.763911	0.000272483	2.97737	0.00290735	1.92719	0.053956	3.03246	0.00242572	0.146836	0.343519	0.669055	0.000221606	2.61116	0.00902353	1.94135	0.0522154	2.66891	0.00760975	-0.0781355	0.402965	0.846253	0.000417223	1.6862	0.0917581	1.8218
cg05996538	chr6	32191210	NOTCH4	Body	OpenSea	3	+++	4.27462	1.91463e-05	0.0456521	1	4.91298	8.97021e-07	4.09711	4.18339e-05	3	++-	0.34181	0.236381	0.148174	0.681251	1	0.34181	0.23638	0.148171	0.000540421	3.42935	0.000605025	4.41227	1.02293e-05	3.17847	0.00148056	0.442477	0.338326	0.190928	0.000130258	0.999999	0.317311	1.14808	0.250933	1.05108	0.293221	0.60898	0.414845	0.142113	0.000524212	2.96816	0.00299587	2.78981
cg05448404	chr4	779173	CPLX1	3'UTR	Island	3	+++	4.2727	1.9312e-05	0.0456521	1	3.24801	0.00116214	4.21893	2.45467e-05	3	+++	0.593616	0.463603	0.200391	0.742468	1	0.593616	0.463603	0.200391	0.00117017	2.91006	0.00361356	2.14591	0.03188	2.87355	0.00405892	0.0756246	0.680797	0.911551	0.000642153	1.69098	0.0908406	1.55829	0.119166	1.65124	0.0986902	0.500432	0.77411	0.517981	0.00163331	2.84318	0.00446654	1.92983
cg04071270	chr5	140457553			OpenSea	3	+++	4.26788	1.97343e-05	0.0456521	1	3.72796	0.000193037	4.32683	1.51274e-05	3	---	-0.38881	0.419331	0.353815	0.843574	1	-0.38881	0.419331	0.353815	0.0012226	2.69661	0.00700489	2.63987	0.00829385	2.70445	0.00684174	-0.551982	0.637158	0.386315	0.000445075	1.69868	0.0893798	1.39751	0.16226	1.86268	0.0625074	-0.123521	0.685371	0.856976	0.00145753	3.10688	0.00189074	2.43837
cg03038262	chr11	315262	IFITM1	3'UTR	N_Shore	3	+++	4.26755	1.97631e-05	0.0456521	1	5.53653	3.08519e-08	4.2952	1.74532e-05	3	-++	-0.188349	0.275799	0.494658	0.895796	1	-0.198802	0.24601	0.41903	0.000762068	3.44041	0.000580839	5.26443	1.40622e-07	3.41921	0.000628023	-0.599271	0.371501	0.106721	0.000187102	1.70456	0.0882774	1.69579	0.0899257	1.75536	0.0791978	0.155595	0.398727	0.696366	0.000531606	2.11496	0.0344334	2.28696
cg10244525	chr2	237146748	ASB18	Body	S_Shore	3	+++	4.26694	1.98176e-05	0.0456521	1	3.78608	0.000153045	4.20641	2.5946e-05	3	++-	0.393763	0.574439	0.493044	0.895391	1	0.587774	0.325851	0.0712605	0.00060901	1.93199	0.0533608	2.21609	0.0266851	1.80962	0.070354	1.04759	0.483868	0.030385	0.000455221	2.98194	0.0028643	2.32213	0.0202259	3.09635	0.00195922	0.73438	0.523967	0.161042	0.000935011	2.61571	0.00890422	2.03553
cg19205023	chr10	134001455	DPYSL4	Body	Island	3	+++	4.26396	2.00833e-05	0.0456521	1	3.36377	0.000768866	4.22468	2.39277e-05	3	++-	0.107539	0.315461	0.733182	0.955416	1	0.107539	0.315461	0.733182	0.000477275	2.54637	0.010885	1.86221	0.062574	2.55863	0.0105086	0.385928	0.461027	0.402534	0.000490916	2.43308	0.014971	2.37112	0.0177343	2.37638	0.0174834	0.135834	0.538663	0.800911	0.000612687	2.43864	0.0147426	1.58937
cg24113973	chr12	114889042			S_Shelf	3	+++	4.26234	2.02294e-05	0.0456521	1	6.7865	1.14886e-11	4.30997	1.63277e-05	3	++-	0.230412	0.147065	0.117175	0.633756	1	0.230412	0.147065	0.117175	0.000289011	3.41814	0.000630509	5.64044	1.69619e-08	3.36922	0.000753823	0.273949	0.222041	0.217285	0.000173852	2.05307	0.0400661	4.32511	1.52458e-05	1.92108	0.0547218	0.329413	0.235144	0.161244	0.000124543	1.72616	0.0843191	1.25063
cg22941086	chr12	40019883	C12orf40	TSS200	OpenSea	3	+++	4.26198	2.02625e-05	0.0456521	1	3.60564	0.000311382	4.24484	2.18752e-05	3	---	-0.469397	0.311143	0.131396	0.657029	1	-0.469397	0.311143	0.131396	0.000517058	2.22462	0.0261069	1.95723	0.0503201	2.27389	0.0229726	-0.0833155	0.470207	0.85936	0.000434715	2.9926	0.00276613	2.42239	0.0154188	2.96634	0.00301371	-0.599954	0.500785	0.230906	0.000755568	2.20589	0.0273915	1.89459
cg06530903	chr16	87633337			N_Shelf	3	+++	4.25928	2.05088e-05	0.0456521	1	4.08281	4.44946e-05	4.1055	4.03438e-05	3	+--	0.176085	0.415542	0.67175	0.942001	1	0.204297	0.348713	0.55797	0.000566704	1.58306	0.113408	1.68062	0.0928375	1.53219	0.125476	0.814842	0.523503	0.119585	0.000636585	2.8674	0.00413859	2.82268	0.00476244	2.70377	0.0068558	-0.28236	0.559563	0.613834	0.00128169	3.19595	0.0013937	2.76096
cg19122206	chr22	48972927	FAM19A5;FAM19A5	Body;Body	Island	3	+++	4.25729	2.06921e-05	0.0456521	1	3.87871	0.000105011	4.16738	3.08115e-05	3	+--	-0.115266	0.281146	0.681816	0.943967	1	-0.115266	0.281146	0.681816	0.000401286	1.80668	0.0708117	1.78253	0.0746621	1.72221	0.085031	0.0127664	0.430444	0.976339	0.000148899	1.56536	0.117499	1.13693	0.255566	1.462	0.14374	-0.289115	0.446495	0.517295	0.00108705	4.41914	9.90938e-06	4.18385
cg07037251	chr17	11145218	SHISA6	1stExon	Island	3	+++	4.25708	2.07118e-05	0.0456521	1	4.2079	2.57755e-05	4.20191	2.64671e-05	3	---	-0.462821	0.217795	0.0335837	0.380511	1	-0.462821	0.217795	0.0335837	0.000131965	1.40788	0.159166	0.960225	0.336942	1.51297	0.130286	-0.511363	0.312493	0.101757	0.000365435	2.92019	0.00349815	3.56923	0.000358029	2.7293	0.00634687	-0.437115	0.375507	0.244398	0.000523198	3.36157	0.000775021	3.09493
cg00303541	chr3	51741280	GRM2;GRM2	5'UTR;5'UTR	Island	3	+++	4.25609	2.08029e-05	0.0456521	1	3.35403	0.000796441	4.27889	1.87826e-05	3	--+	0.00900524	0.504499	0.985759	0.99812	1	0.00900472	0.504499	0.985759	0.001002	1.56533	0.117505	1.33855	0.180718	1.52543	0.127151	-0.120739	0.762039	0.874108	0.000897837	2.63372	0.00844558	1.90745	0.0564619	2.78304	0.00538525	-0.524987	0.818739	0.521384	0.00247846	3.48632	0.00048971	2.80507
cg00685614	chr16	89118838			Island	3	+++	4.25158	2.12272e-05	0.0463393	1	3.64259	0.000269907	4.47704	7.56858e-06	3	---	-0.726212	0.357016	0.0419402	0.421782	1	-0.726212	0.357016	0.0419402	0.000392277	1.81332	0.0697832	0.96559	0.334249	2.21457	0.0267899	-0.761657	0.537828	0.156725	0.000428317	1.90786	0.0564092	1.95366	0.0507416	1.8948	0.0581187	-0.643266	0.557899	0.248904	0.00192459	3.99809	6.3855e-05	3.83033
cg18240412	chr11	17717818			S_Shore	3	+++	4.24523	2.18369e-05	0.047287	1	3.71968	0.000199476	4.24534	2.18258e-05	3	+++	0.500465	0.287435	0.0816593	0.555909	1	0.500465	0.287435	0.0816593	0.000224461	1.31071	0.189956	0.808177	0.418989	1.47904	0.139129	0.390346	0.432864	0.367176	0.000506659	3.47119	0.000518151	3.2126	0.00131539	3.41653	0.000634239	0.291836	0.466837	0.531882	0.000802579	2.82154	0.00477935	2.72237
cg06558622	chr7	149543177	ZNF862	Body	OpenSea	3	+++	4.2447	2.18881e-05	0.047287	1	4.15355	3.2736e-05	4.35732	1.31666e-05	3	+-+	-0.0462277	0.926775	0.960218	0.995037	1	-0.271754	0.211558	0.198953	0.000258632	2.07955	0.0375672	2.44866	0.014339	2.086	0.0369783	0.376682	0.302571	0.213154	0.000362064	4.76201	1.91676e-06	3.96171	7.44142e-05	5.1483	2.62854e-07	-1.79083	0.349877	3.08057e-07	0.000193015	0.292899	0.769599	0.555584
cg17304646	chr3	125932534			Island	3	+++	4.24321	2.20346e-05	0.0473581	1	4.04066	5.33005e-05	4.22423	2.39762e-05	3	+-+	0.0173984	0.292654	0.952593	0.993913	1	0.0173984	0.292654	0.952593	0.000389601	2.02887	0.042472	2.03375	0.0419768	2.04538	0.040817	0.106486	0.401722	0.790952	0.000507798	2.80516	0.00502917	2.99331	0.00275973	2.77881	0.0054558	-0.352515	0.484679	0.467032	0.00115282	2.64614	0.00814162	2.00844
cg17136011	chr10	123908897	TACC2;TACC2	Body;Body	OpenSea	3	+++	4.23773	2.25791e-05	0.0480708	1	4.41148	1.02665e-05	3.8836	0.000102921	3	-++	0.158843	0.220915	0.472126	0.888659	1	0.137766	0.188404	0.464641	0.000212844	2.04866	0.0404956	2.50476	0.0122533	1.79826	0.0721353	-0.162864	0.271932	0.54923	0.000213552	2.38514	0.0170726	2.82827	0.00468002	2.11314	0.0345885	0.417639	0.32352	0.196731	0.00030328	3.10018	0.00193403	2.33083
cg09187107	chr17	79006087	FLJ90757	Body	N_Shore	3	+++	4.23755	2.25968e-05	0.0480708	1	3.77508	0.000159954	4.35161	1.35143e-05	3	++-	0.257335	0.293247	0.380196	0.855014	1	0.278472	0.230783	0.227571	0.000496134	4.01774	5.87584e-05	3.95438	7.67342e-05	3.90079	9.58793e-05	0.262884	0.340343	0.439872	0.00019139	2.43083	0.0150643	1.68943	0.0911371	2.53912	0.0111133	0.751735	0.403386	0.0623829	5.26627e-06	0.440365	0.659673	0.452826
cg00091794	chr9	101472149	GABBR2	TSS1500	Island	3	+++	4.23462	2.28937e-05	0.0480788	1	4.24455	2.1903e-05	4.09047	4.30503e-05	3	--+	-0.0230615	0.178558	0.897236	0.985219	1	-0.0230615	0.178558	0.897236	0.000206764	2.49608	0.0125574	2.69307	0.00707973	2.4347	0.0149042	-0.0703294	0.259848	0.786656	0.00014405	1.74039	0.0817898	2.0698	0.0384714	1.59867	0.109894	-0.0231595	0.313818	0.94117	0.000265546	3.25597	0.00113005	2.63007
cg04779428	chr20	57463355	GNAS;GNAS;GNAS;GNAS	3'UTR;3'UTR;TSS1500;Body	N_Shore	3	+++	4.23253	2.31074e-05	0.0480788	1	3.31666	0.00091101	4.28818	1.80145e-05	3	---	-0.494403	0.289014	0.0871445	0.56995	1	-0.494403	0.289014	0.0871445	0.000473548	2.67302	0.00751722	2.18183	0.0291222	2.73737	0.00619317	-0.538029	0.429853	0.210695	0.000198939	1.52823	0.126456	1.34094	0.179941	1.52519	0.127211	-0.613166	0.468692	0.190788	0.000768881	3.26577	0.00109169	2.2759
cg19594666	chr7	127881280	LEP	TSS200	Island	3	+++	4.23177	2.31864e-05	0.0480788	1	3.74511	0.000180318	4.20974	2.55669e-05	3	+++	0.169017	0.369762	0.647601	0.937017	1	0.169017	0.369762	0.647601	0.000832723	2.55065	0.0107522	2.11859	0.0341253	2.66748	0.00764233	0.0430452	0.577394	0.940572	0.000789215	2.73506	0.00623685	2.89313	0.00381424	2.60851	0.00909371	0.191461	0.615159	0.75562	0.000639441	2.01435	0.0439725	1.41343
cg13552869	chr16	29909924	SEZ6L2;SEZ6L2;SEZ6L2;SEZ6L2	Body;Body;Body;Body	N_Shore	3	+++	4.23029	2.33391e-05	0.0480788	1	3.77847	0.000157795	4.36238	1.28655e-05	3	+++	0.360092	0.276061	0.192099	0.73339	1	0.360092	0.276061	0.192099	0.000282104	1.60708	0.108037	1.27724	0.201517	1.63024	0.10305	0.199261	0.411657	0.628353	0.000389211	2.79072	0.00525911	2.61095	0.00902917	2.8017	0.00508333	0.710302	0.455238	0.118692	0.000763332	3.19502	0.0013982	2.92476
cg24798956	chr10	130165332			OpenSea	3	+++	4.22963	2.34077e-05	0.0480788	1	4.42243	9.75966e-06	3.98881	6.64052e-05	3	+++	0.614483	0.295051	0.0372847	0.399632	1	0.614483	0.295051	0.0372847	0.000701918	2.57313	0.0100784	3.01007	0.00261183	2.35292	0.0186267	0.539659	0.456112	0.236741	0.000268977	1.90653	0.0565811	1.81044	0.0702271	1.88662	0.0592114	0.814019	0.460427	0.0770669	0.000946004	2.94951	0.00318275	2.87499
cg01252455	chr5	175294907	CPLX2	5'UTR	N_Shelf	3	+++	4.22555	2.38361e-05	0.0486437	1	4.42116	9.81745e-06	4.03816	5.38728e-05	3	++-	0.0914553	0.333136	0.783678	0.964743	1	0.0914553	0.333136	0.783678	0.000917403	2.2316	0.0256416	2.90097	0.00372015	2.09019	0.0366005	0.0278469	0.530076	0.958103	0.000421224	2.27467	0.0229257	2.1369	0.0326057	2.24756	0.0246045	0.385457	0.527347	0.464818	0.000917206	2.96257	0.00305082	2.6349
cg20261915	chr17	9729424	GLP2R	1stExon	OpenSea	3	+++	4.22479	2.39161e-05	0.0486437	1	3.67665	0.000236319	4.31828	1.57247e-05	3	++-	0.161037	0.321102	0.616009	0.929106	1	0.161037	0.321102	0.616009	0.000244593	0.870413	0.384075	0.673675	0.500518	0.890451	0.373224	0.119552	0.479625	0.803159	0.000484483	3.34918	0.000810523	2.57418	0.0100478	3.5861	0.000335666	0.295121	0.512293	0.564562	0.00138021	3.50551	0.000455726	3.55989
cg18122027	chr5	1835673			OpenSea	3	+++	4.21934	2.45014e-05	0.0493527	1	4.57173	4.83722e-06	4.11762	3.8281e-05	3	+-+	0.0667392	0.254967	0.793509	0.967047	1	0.0667392	0.254967	0.793509	0.000345525	2.49757	0.0125047	2.05296	0.0400762	2.71665	0.00659472	0.0969147	0.37684	0.797042	0.000407929	3.24816	0.00116152	3.44319	0.000574903	3.10133	0.00192651	-0.0424503	0.404367	0.916392	0.000772678	1.45914	0.144527	2.53468
cg11836212	chr1	37447865	GRIK3	Body	OpenSea	3	+++	4.21649	2.48135e-05	0.049503	1	4.00344	6.24281e-05	4.17674	2.95715e-05	3	--+	-0.0956157	0.405787	0.81372	0.971005	1	-0.0956157	0.405787	0.81372	0.000912841	1.60274	0.108992	1.7826	0.0746514	1.60189	0.10918	-0.15506	0.649186	0.811219	0.000623236	2.26633	0.023431	2.16314	0.0305306	2.24426	0.0248159	-0.268493	0.637379	0.673575	0.00164457	3.78621	0.000152965	3.23644
cg13021857	chr8	131740091			OpenSea	3	+++	4.21413	2.50743e-05	0.0496752	1	3.66064	0.000251582	4.0348	5.46499e-05	3	+++	0.472302	0.410036	0.24938	0.783848	1	0.472302	0.410036	0.24938	0.000810848	2.3216	0.0202544	1.85382	0.0637651	2.27631	0.0228272	0.486225	0.602036	0.419301	0.000700883	1.92915	0.0537126	2.36952	0.0178113	1.68099	0.0927645	0.417997	0.64374	0.516128	0.00192758	3.22449	0.00126199	2.20495
cg01071159	chr2	129492198			N_Shelf	3	+++	4.21356	2.51381e-05	0.0496752	1	3.58226	0.000340629	4.10547	4.03491e-05	3	+++	0.257559	0.228033	0.258694	0.790345	1	0.257559	0.228033	0.258694	0.000291302	2.76256	0.00573493	2.31469	0.0206301	2.67867	0.00739161	0.294148	0.328947	0.371209	0.000261855	2.99787	0.00271871	2.42082	0.0154855	3.00193	0.00268276	0.229583	0.389043	0.555109	0.000319229	1.38948	0.164685	1.3759
cg04700055	chr5	65182255			OpenSea	3	+++	4.21225	2.52835e-05	0.0497268	1	4.71305	2.44031e-06	3.94447	7.99759e-05	3	+++	0.239978	0.263123	0.36175	0.847057	1	0.239978	0.263123	0.36175	0.000367878	1.65862	0.0971917	2.34345	0.0191064	1.45367	0.146038	0.240697	0.367776	0.512811	0.000395574	2.09416	0.0362459	2.62691	0.00861652	1.90204	0.0571659	0.217489	0.458021	0.634897	0.000902015	3.90507	9.41982e-05	3.39202
cg22591480	chr10	91296252	SLC16A12	TSS1500	S_Shore	3	+++	4.21074	2.54541e-05	0.0498274	1	3.69598	0.000219038	4.23698	2.26548e-05	3	++-	-0.0142729	0.289396	0.960665	0.99507	1	-0.0142729	0.289396	0.960665	0.000297214	1.56954	0.116522	1.36475	0.172333	1.543	0.122831	0.102985	0.411933	0.802584	0.000570804	3.15872	0.00158463	3.05092	0.00228144	3.21403	0.00130887	0.0603028	0.508975	0.905688	0.000660044	2.77451	0.00552845	2.12682
cg02930866	chr3	15482580	EAF1	3'UTR	OpenSea	3	---	-4.21683	2.4776e-05	0.049503	1	-2.91171	0.00359457	-4.2697	1.95733e-05	3	+--	0.0115788	0.129899	0.928974	0.990389	1	0.0115788	0.129899	0.928974	-3.71727e-05	-2.81629	0.00485812	-1.772	0.0763942	-2.86884	0.0041198	0.0775784	0.164348	0.636899	-0.000136044	-3.31841	0.000905318	-2.61181	0.0090065	-3.21461	0.00130621	-0.0908849	0.251552	0.717878	-1.96667e-06	-0.950044	0.34209	-0.509604
cg01757206	chr17	7183913	SLC2A4	TSS1500	N_Shore	3	---	-4.22242	2.41693e-05	0.0489201	1	-6.12343	9.15826e-10	-3.5966	0.000322409	3	--+	-0.0816609	0.0785305	0.298404	0.815379	1	-0.0816609	0.0785305	0.298404	-3.42874e-05	-2.91494	0.00355757	-3.59561	0.000323627	-2.66499	0.00769898	-0.0953187	0.104087	0.359793	-6.61123e-05	-3.05476	0.00225244	-3.90797	9.30745e-05	-2.74442	0.00606181	-0.118999	0.145541	0.413566	-6.73247e-05	-1.13927	0.254591	-3.09896
cg21201830	chr11	2323056	C11orf21;C11orf21;TSPAN32	Body;1stExon;TSS200	OpenSea	3	--+	-4.23327	2.3032e-05	0.0480788	1	-3.88359	0.000102924	-4.06886	4.72433e-05	3	--+	-0.273823	0.197525	0.165663	0.703159	1	-0.303567	0.127662	0.0174116	-0.000103692	-4.40549	1.05547e-05	-4.25432	2.09683e-05	-4.1993	2.67745e-05	-0.312445	0.165116	0.0584544	-0.000120245	-2.65853	0.00784831	-2.28152	0.022518	-2.58982	0.00960265	-0.592127	0.250918	0.0182825	4.72027e-06	0.347869	0.727939	0.416534
cg16176694	chr10	134236453			OpenSea	3	---	-4.23399	2.29577e-05	0.0480788	1	-3.54661	0.000390226	-4.31468	1.59835e-05	3	---	-0.41155	0.19902	0.0386506	0.406611	1	-0.391051	0.161098	0.0152071	-3.97947e-05	-1.97304	0.048491	-1.27322	0.202942	-2.03714	0.0416364	-0.213696	0.212514	0.314627	-0.000274978	-4.53125	5.86347e-06	-3.9521	7.74678e-05	-4.4488	8.6353e-06	-0.767797	0.294296	0.0090827	-4.96989e-05	-0.682062	0.4952	-0.890512
cg17828689	chr3	136539113	TMEM22;TMEM22;TMEM22	5'UTR;5'UTR;5'UTR	Island	3	---	-4.25664	2.07524e-05	0.0456521	1	-4.12835	3.65379e-05	-4.16562	3.10512e-05	3	--+	-0.141455	0.119253	0.235553	0.774328	1	-0.141455	0.119253	0.235553	-4.93001e-05	-2.18093	0.0291889	-2.23906	0.0251523	-2.14454	0.0319895	-0.144797	0.163731	0.3765	-0.000119736	-3.81851	0.00013426	-3.51364	0.000442007	-3.78777	0.000152004	-0.260143	0.205609	0.205788	-5.23488e-05	-1.28669	0.198202	-1.306
cg09417937	chr11	1298918	TOLLIP	Body	N_Shore	3	---	-4.25709	2.07102e-05	0.0456521	1	-3.55787	0.000373877	-4.16249	3.14802e-05	3	++-	0.114184	0.0684442	0.0952595	0.589275	1	0.114402	0.0622346	0.0660266	-9.90505e-06	-2.65063	0.00803429	-1.78427	0.0743792	-2.71151	0.0066978	0.0838397	0.0844445	0.320789	-3.07583e-05	-3.39294	0.000691475	-2.95432	0.00313355	-3.3017	0.000960995	0.249401	0.112708	0.0269107	-1.60443e-05	-1.16384	0.244489	-1.40424
cg11629220	chr19	1084367	HMHA1	Body	S_Shore	3	--+	-4.26096	2.03552e-05	0.0456521	1	-3.34632	0.000818923	-4.27235	1.93424e-05	3	+++	0.376155	0.119753	0.00168324	0.0660303	1	0.376155	0.119753	0.00168324	-5.61336e-05	-2.91432	0.00356459	-2.67848	0.00739579	-2.9322	0.00336572	0.390024	0.156952	0.0129553	-0.000168241	-4.34948	1.36458e-05	-4.22837	2.35392e-05	-4.13232	3.59122e-05	0.258489	0.223836	0.248166	0.000133982	0.296321	0.766985	1.69903
cg26092192	chr17	80759678	TBCD	Body	OpenSea	3	---	-4.26671	1.98373e-05	0.0456521	1	-3.47587	0.000509207	-4.2478	2.15881e-05	3	++-	0.802192	1.15352	0.486787	0.893331	1	0.807768	0.260578	0.0019358	-0.000172711	-2.28016	0.022598	-1.62359	0.104463	-2.35363	0.0185913	0.316006	0.37482	0.39918	-0.000598073	-3.48577	0.000490716	-2.99459	0.00274811	-3.37306	0.000743368	3.00803	0.485152	5.63983e-10	-0.000162051	-1.56506	0.117569	-1.40334
cg25942688	chr2	27016730	CENPA;CENPA	3'UTR;3'UTR	OpenSea	3	--+	-4.27372	1.92237e-05	0.0456521	1	-6.20737	5.38801e-10	-3.70807	0.000208848	3	-+-	0.82657	1.49254	0.579715	0.91971	1	0.642794	0.176517	0.000271019	-0.000405829	-2.97277	0.00295124	-6.88084	5.9502e-12	-2.11633	0.0343165	-0.0896694	0.255783	0.725912	-0.000359072	-4.2505	2.13295e-05	-3.3331	0.000858849	-4.13588	3.53604e-05	3.75353	0.34349	8.50612e-28	5.77681e-06	0.231968	0.816563	0.406023
cg05183931	chr11	17717588			Island	3	---	-4.29484	1.74822e-05	0.0441777	1	-4.12187	3.75813e-05	-4.24976	2.13995e-05	3	---	-0.355595	0.189035	0.0599571	0.491971	1	-0.355595	0.189035	0.0599571	-0.000132894	-3.71545	0.000202843	-2.23899	0.0251566	-4.28278	1.84574e-05	-0.412832	0.268683	0.124416	-0.000166079	-1.62878	0.103359	-1.9849	0.0471558	-1.35485	0.175464	-0.227528	0.315146	0.470308	-0.000378174	-1.89498	0.0580954	-3.08133
cg23075260	chr8	145617435	ADCK5	Body	Island	3	---	-4.3002	1.70641e-05	0.0433841	1	-3.45041	0.000559729	-4.26445	2.00393e-05	3	---	-0.35063	0.149612	0.0190985	0.28864	1	-0.35063	0.149612	0.0190985	-6.68632e-05	-2.63609	0.00838667	-1.97416	0.0483632	-2.62837	0.00857959	-0.462605	0.205612	0.0244557	-0.00011868	-2.89113	0.00383855	-2.1282	0.0333205	-2.87743	0.00400923	-0.195476	0.258057	0.448755	-0.000141676	-1.85761	0.0632247	-1.90126
cg04824555	chr9	141105974	FAM157B	TSS1500	OpenSea	3	---	-4.31896	1.56765e-05	0.0416333	1	-3.12544	0.00177539	-4.25468	2.09351e-05	3	-+-	-0.646223	0.539303	0.230817	0.770703	1	-0.646223	0.539302	0.230816	-0.000655404	-1.95638	0.0504205	-1.66279	0.096354	-1.99104	0.0464767	-0.781767	0.718717	0.276716	-0.00239686	-4.31746	1.57835e-05	-2.92337	0.00346265	-4.26037	2.04085e-05	0.434609	1.00233	0.66458	-0.000273326	-1.12668	0.259877	-0.72349
cg21557108	chr15	50410962	ATP8B4	5'UTR	OpenSea	3	---	-4.32184	1.54733e-05	0.0415793	1	-3.58443	0.000337813	-4.1035	4.06946e-05	3	---	-0.480851	0.544113	0.376841	0.853671	1	-0.423829	0.456973	0.353683	-0.000783467	-2.31025	0.0208744	-2.4102	0.0159437	-2.15888	0.0308593	-0.0143529	0.624846	0.981674	-0.00158802	-3.07943	0.00207396	-2.23227	0.025597	-2.82009	0.00480109	-0.011544	0.923853	0.99003	-0.000565004	-2.11249	0.0346442	-1.47446
cg14020320	chr11	2323851	TSPAN32;C11orf21;C11orf21	Body;TSS1500;TSS1500	OpenSea	3	---	-4.32211	1.54546e-05	0.0415793	1	-3.81396	0.000136758	-4.15132	3.3057e-05	3	---	-0.465279	0.15017	0.00194609	0.0726569	1	-0.465279	0.15017	0.00194609	-0.000130391	-4.42667	9.56992e-06	-3.73457	0.000188033	-4.3934	1.11589e-05	-0.520615	0.198425	0.00869724	-0.000126462	-1.47115	0.141251	-1.61218	0.106923	-1.35858	0.174281	-0.520335	0.301711	0.0845972	-3.21412e-05	-1.19347	0.232686	-0.913004
cg27637521	chr17	76355202	SOCS3	5'UTR	Island	3	---	-4.3253	1.52325e-05	0.0415117	1	-5.59916	2.1539e-08	-4.28201	1.85212e-05	3	--+	-0.0788208	0.120638	0.513521	0.901541	1	-0.0788208	0.120638	0.513521	-0.000122388	-3.03172	0.00243166	-5.37432	7.68721e-08	-2.48792	0.0128492	-0.129595	0.158899	0.414739	-7.88597e-05	-2.16411	0.0304556	-1.95029	0.0511416	-2.57182	0.0101165	-0.0860712	0.218951	0.694241	-0.000107283	-2.23545	0.0253878	-1.97093
cg24755514	chr7	142491147			N_Shelf	3	---	-4.32911	1.49712e-05	0.0413399	1	-3.66674	0.000245662	-4.23379	2.29788e-05	3	---	-0.0578201	0.068325	0.397412	0.861946	1	-0.0578201	0.068325	0.397412	-1.94054e-05	-3.11658	0.00182959	-2.59637	0.00942134	-3.15544	0.00160255	-0.00659469	0.094139	0.944152	-3.08648e-05	-2.55564	0.0105994	-2.37049	0.0177646	-2.42384	0.0153572	-0.0693841	0.125273	0.579672	-1.19064e-05	-1.67285	0.0943562	-1.23345
cg13811936	chr9	141017001	CACNA1B	3'UTR	S_Shelf	3	---	-4.33029	1.48912e-05	0.0413399	1	-3.67618	0.000236754	-4.22265	2.41447e-05	3	+++	0.0903844	0.265485	0.733517	0.95553	1	0.0903844	0.265485	0.733517	-0.000145107	-2.10281	0.0354825	-1.52263	0.127852	-2.10912	0.0349339	0.102783	0.358567	0.77438	-0.000675967	-3.79557	0.000147304	-3.38708	0.000706397	-3.61458	0.000300836	0.110179	0.497314	0.824666	-0.000258812	-1.56641	0.117252	-1.48441
cg08810842	chr8	22548546	EGR3	Body	Island	3	---	-4.33311	1.47015e-05	0.0411546	1	-3.37339	0.000742483	-4.30331	1.68264e-05	3	---	-1.18391	0.299387	7.67165e-05	0.00722063	1	-1.18391	0.299387	7.67165e-05	-0.000174999	-1.77382	0.0760922	-1.51606	0.129505	-1.69418	0.0902304	-1.25599	0.393621	0.00141853	-0.000537166	-2.92411	0.00345439	-2.11259	0.0346361	-2.85236	0.00433965	-1.38616	0.54911	0.0115903	-0.000782872	-3.02701	0.00246986	-2.36947
cg08892600	chr1	223538601	SUSD4;SUSD4	TSS1500;TSS1500	Island	3	---	-4.33491	1.45822e-05	0.0411546	1	-4.26266	2.02007e-05	-4.11193	3.92365e-05	3	-+-	0.0181046	0.0767928	0.813619	0.970989	1	0.0181046	0.0767928	0.813619	-2.10008e-05	-2.45866	0.0139455	-2.41151	0.0158865	-2.41549	0.0157141	-0.0176042	0.102267	0.863328	-4.29979e-05	-3.18609	0.00144209	-2.61775	0.00885104	-3.13292	0.00173079	0.114675	0.141234	0.416819	-4.69794e-05	-1.81782	0.0690922	-2.39844
cg24301930	chr11	65408496	SIPA1;SIPA1	Body;Body	Island	3	---	-4.35542	1.32809e-05	0.0392209	1	-4.44098	8.95511e-06	-4.44306	8.86896e-06	3	---	-0.245898	0.190866	0.197632	0.739547	1	-0.245898	0.190866	0.197632	-0.000226801	-3.30429	0.000952178	-4.09083	4.29835e-05	-3.1942	0.00140217	-0.390615	0.249463	0.11739	-0.000143459	-1.91017	0.0561114	-1.37961	0.167708	-1.94532	0.0517363	-0.0320238	0.345009	0.926046	-0.000300125	-2.23294	0.0255531	-1.98631
cg27236154	chr10	71393014	C10orf35	3'UTR	S_Shelf	3	---	-4.39305	1.11771e-05	0.0355751	1	-3.30014	0.000966365	-4.34329	1.40364e-05	3	+--	0.0957822	0.213072	0.65305	0.938125	1	0.105062	0.202485	0.603855	-8.8783e-05	-2.11659	0.0342943	-1.58092	0.113897	-2.1103	0.0348322	0.344324	0.273422	0.207917	-0.000285011	-3.54839	0.000387588	-2.55846	0.0105137	-3.44988	0.00056083	-0.186539	0.367552	0.611792	-0.000189248	-1.96472	0.049447	-1.61334
cg14854503	chr8	19540272	CSGALNACT1;CSGALNACT1	TSS200;TSS200	OpenSea	3	---	-4.39911	1.08694e-05	0.0348819	1	-3.38575	0.000709848	-4.3346	1.46026e-05	3	---	-0.279633	0.262794	0.287293	0.808219	1	-0.279633	0.262794	0.287293	-7.54322e-05	-1.67538	0.0938602	-1.02471	0.305498	-1.65183	0.0985697	-0.0865207	0.345202	0.802094	-0.00052545	-3.15114	0.00162636	-2.57786	0.00994153	-3.11219	0.00185702	-0.360497	0.497253	0.468466	-0.000606069	-3.02568	0.00248072	-2.50053
cg10373574	chr19	4682574	DPP9	Body	N_Shore	3	---	-4.42028	9.85715e-06	0.032619	1	-3.75783	0.000171394	-4.33907	1.43086e-05	3	-+-	0.829745	1.27251	0.514365	0.9018	1	0.426702	0.127599	0.000825503	-2.61337e-05	-1.79007	0.0734432	-1.37141	0.170247	-1.81396	0.0696836	-0.319187	0.16324	0.0505453	-0.000255169	-4.08923	4.3281e-05	-3.57733	0.000347125	-4.02081	5.79982e-05	3.3773	0.276275	2.30172e-34	-6.43521e-05	-1.81945	0.068843	-1.62772
cg23505890	chr11	619004	MUPCDH;MUPCDH	Body;Body	S_Shore	3	---	-4.42848	9.48985e-06	0.0317961	1	-3.49466	0.000474663	-4.501	6.76345e-06	3	-+-	0.033804	0.345166	0.921983	0.988997	1	0.033804	0.345166	0.921983	-0.000279859	-1.33549	0.181715	-1.64208	0.100573	-1.2683	0.20469	-0.0154779	0.473695	0.973934	-0.000916153	-3.21353	0.00131115	-2.55729	0.0105492	-3.13535	0.00171651	0.222368	0.65918	0.73586	-0.00053126	-3.46213	0.000535918	-1.9286
cg19860840	chr6	31798138			S_Shore	3	---	-4.43697	9.12331e-06	0.0314382	1	-4.50249	6.71633e-06	-4.57146	4.84327e-06	3	+--	-0.00493842	0.0643326	0.938811	0.991711	1	-0.00493842	0.0643326	0.938811	-1.49438e-05	-3.09598	0.00196166	-2.64306	0.00821609	-3.1708	0.00152018	0.0308716	0.0817576	0.705729	-5.24606e-05	-2.4826	0.0130429	-3.68154	0.000231826	-2.19912	0.0278691	-0.0455539	0.133305	0.732556	-1.39478e-05	-2.00451	0.0450159	-1.33433
cg06192866	chr12	89748300			S_Shore	3	---	-4.44264	8.88638e-06	0.0308769	1	-4.87399	1.09367e-06	-4.11272	3.91019e-05	3	---	-0.101814	0.085837	0.235572	0.774349	1	-0.101814	0.085837	0.235572	-3.66321e-05	-3.34353	0.000827201	-3.08685	0.00202292	-3.36118	0.000776098	-0.0619104	0.117132	0.597115	-6.12932e-05	-2.70916	0.00674537	-3.22673	0.00125215	-2.44069	0.0146592	-0.148262	0.15307	0.332752	-4.79572e-05	-1.42333	0.15464	-2.03313
cg12587382	chr1	26147817	FAM54B;FAM54B;FAM54B;LOC646471;FAM54B	5'UTR;5'UTR;5'UTR;Body;5'UTR	S_Shore	3	---	-4.44292	8.87451e-06	0.0308769	1	-3.52766	0.000419256	-4.64999	3.31949e-06	3	---	-0.334291	0.146465	0.0224659	0.313549	1	-0.309939	0.115957	0.00752036	-3.8963e-05	-2.99006	0.00278926	-2.15323	0.0313002	-3.30704	0.000942864	-0.177194	0.149	0.234353	-0.000113952	-3.44815	0.000564436	-2.8279	0.00468541	-3.46181	0.000536561	-0.583575	0.2211	0.0083048	-3.45404e-05	-1.02722	0.304318	-1.00251
cg00073543	chr1	38941882			N_Shore	3	---	-4.45368	8.44107e-06	0.0298267	1	-4.49455	6.97184e-06	-4.40534	1.05617e-05	3	---	-0.347928	0.176382	0.048543	0.449905	1	-0.347928	0.176382	0.048543	-0.000111299	-2.80262	0.00506892	-2.44114	0.0146411	-2.75163	0.00592992	-0.269766	0.233636	0.248237	-0.000218991	-2.4815	0.013083	-2.4276	0.015199	-2.41928	0.0155514	-0.616435	0.329474	0.0613494	-0.000328964	-2.42795	0.0151846	-3.05236
cg12584684	chr4	96471105	UNC5C	TSS1500	S_Shore	3	---	-4.455	8.38933e-06	0.0298267	1	-3.94671	7.92333e-05	-4.34993	1.36183e-05	3	---	-0.029723	0.0964796	0.758025	0.960069	1	-0.029723	0.0964796	0.758025	-3.90006e-05	-2.71924	0.00654319	-2.66703	0.00765258	-2.67725	0.00742291	-0.0137687	0.131393	0.916543	-8.53041e-05	-4.24321	2.20349e-05	-3.34283	0.000829281	-4.1125	3.91394e-05	-0.0489099	0.177739	0.783179	-2.72471e-06	-0.48006	0.631185	-0.570728
cg00603274	chr11	61596626	FADS2	Body	Island	3	---	-4.46074	8.16765e-06	0.0293582	1	-4.1179	3.82333e-05	-4.22767	2.3612e-05	3	---	-0.239735	0.108333	0.0269006	0.342108	1	-0.239735	0.108333	0.0269006	-4.88359e-05	-3.47	0.000520466	-2.82852	0.00467634	-3.40554	0.000660334	-0.144319	0.142088	0.309771	-5.88763e-05	-2.25192	0.024327	-1.66267	0.0963783	-2.21404	0.0268257	-0.392965	0.202946	0.0528308	-0.000111508	-1.8276	0.0676094	-2.67001
cg25508605	chr15	92706125	SLCO3A1;SLCO3A1	Body;Body	OpenSea	3	---	-4.4779	7.53804e-06	0.0284593	1	-4.03427	5.4773e-05	-4.53906	5.65052e-06	3	---	-0.358095	0.14631	0.0143847	0.2483	1	-0.358095	0.14631	0.0143847	-0.000118453	-3.14297	0.00167241	-3.42456	0.000615785	-3.09289	0.0019822	-0.393933	0.19853	0.047228	-4.2725e-05	-1.64082	0.100834	-0.636272	0.524599	-1.91221	0.055849	-0.329316	0.260329	0.205872	-0.000225402	-3.01013	0.00261136	-2.91213
cg07142009	chr17	6656315			OpenSea	3	---	-4.4804	7.45019e-06	0.0284593	1	-3.57268	0.000353341	-4.43915	9.03162e-06	3	---	-1.07073	0.405099	0.00821411	0.180725	1	-1.07073	0.405099	0.00821411	-0.000643687	-3.47062	0.000519265	-2.66254	0.00775535	-3.51879	0.000433521	-1.40645	0.533108	0.00833451	-0.00114647	-2.38442	0.0171059	-2.13039	0.0331396	-2.24406	0.0248288	-1.00279	0.801244	0.210737	-0.000434845	-1.71169	0.0869538	-1.23584
cg17593721	chr5	118788746	HSD17B4	Body	S_Shore	3	---	-4.48874	7.16471e-06	0.0279193	1	-3.78036	0.000156604	-4.53363	5.79789e-06	3	---	-0.113193	0.0917261	0.21719	0.758294	1	-0.113193	0.0917261	0.21719	-3.29844e-05	-3.22897	0.00124235	-2.52149	0.0116857	-3.45534	0.000549593	-0.094103	0.124823	0.450915	-4.50784e-05	-3.10155	0.00192512	-2.05588	0.0397945	-3.17277	0.00150991	-0.13222	0.161565	0.413144	-5.28394e-05	-1.20949	0.226476	-1.93121
cg15678825	chr18	77266975	NFATC1;NFATC1;NFATC1;NFATC1	Body;Body;Body;Body	N_Shelf	3	---	-4.50889	6.51679e-06	0.0260994	1	-3.3268	0.000878487	-4.56542	4.9849e-06	3	---	-0.561163	0.246961	0.0230696	0.317715	1	-0.561163	0.246961	0.0230696	-0.000101902	-2.10382	0.0353945	-1.35583	0.175152	-2.27698	0.0227875	-0.649285	0.32491	0.0456782	-0.000649266	-5.03174	4.86054e-07	-3.73955	0.00018435	-4.96542	6.85529e-07	-0.421959	0.465411	0.364598	-2.4835e-05	-0.481479	0.630176	-0.583663
cg04944784	chr2	26401820	FAM59B	Body	Island	3	---	-4.51143	6.43928e-06	0.0260994	1	-2.56057	0.0104502	-4.78016	1.75155e-06	3	---	-0.251459	0.24132	0.297405	0.814684	1	-0.251459	0.24132	0.297405	-0.000175041	-2.95007	0.003177	-2.06827	0.0386147	-3.0689	0.00214851	-0.1209	0.323793	0.70886	-0.000239835	-3.14742	0.0016472	-1.3592	0.174083	-3.30437	0.000951902	-0.596852	0.448596	0.183357	-8.19875e-05	-1.571	0.116182	-0.870105
cg25083732	chr4	6695464	S100P	TSS200	OpenSea	3	---	-4.53548	5.74716e-06	0.0244522	1	-3.61147	0.000304464	-4.54017	5.62082e-06	3	--+	-0.0952331	0.249185	0.702329	0.94871	1	-0.0952331	0.249185	0.702329	-0.000184171	-2.31759	0.0204716	-2.09397	0.0362623	-2.27594	0.0228498	-0.0348876	0.329648	0.915715	-0.000422023	-3.30728	0.000942071	-2.47884	0.013181	-3.30646	0.000944815	-0.3235	0.453751	0.47588	-0.000345777	-2.26988	0.0232148	-1.65941
cg12019801	chr18	74114708	ZNF516	Body	Island	3	---	-4.53583	5.7378e-06	0.0244522	1	-3.50872	0.000450273	-4.53152	5.85615e-06	3	---	-0.171451	0.171283	0.316837	0.825714	1	-0.171451	0.171283	0.316837	-9.7015e-05	-2.25203	0.0243201	-2.20133	0.0277128	-2.21592	0.0266972	-0.151111	0.232071	0.514954	-0.0002238	-3.91591	9.0065e-05	-2.80615	0.00501367	-3.854	0.000116204	-0.244177	0.312047	0.433921	-4.78267e-05	-1.64534	0.0998991	-0.925858
cg01792257	chr14	77242523	VASH1	Body	Island	3	+--	-4.53802	5.67861e-06	0.0244522	1	-4.21882	2.45585e-05	-4.57211	4.82848e-06	3	-++	0.44969	0.474694	0.343473	0.838689	1	0.223968	0.0407612	3.91486e-08	3.5214e-07	0.202991	0.839142	0.264535	0.791367	0.323992	0.745944	-0.0589628	0.0528471	0.26454	-5.36128e-05	-7.71797	1.18196e-14	-6.25639	3.9398e-10	-7.47627	7.64642e-14	1.4018	0.0953133	5.78512e-49	-4.82808e-06	-0.451103	0.651915	-1.59447
cg25992382	chr14	93066811	RIN3	Body	OpenSea	3	---	-4.57037	4.86869e-06	0.0228093	1	-4.26329	2.01439e-05	-4.68617	2.78362e-06	3	---	-0.419534	0.108946	0.000117717	0.00990169	1	-0.419534	0.108946	0.000117717	-4.4846e-05	-2.60933	0.00907197	-2.66035	0.00780585	-2.53799	0.0111492	-0.329997	0.140848	0.0191329	-0.0001137	-4.04069	5.32932e-05	-3.45316	0.000554056	-3.90584	9.38993e-05	-0.571503	0.20126	0.00451668	-3.985e-05	-1.0966	0.272815	-1.09309
cg23002907	chr12	56915593	RBMS2	TSS200	OpenSea	3	---	-4.57474	4.76821e-06	0.0225924	1	-4.16165	3.15958e-05	-4.6039	4.14656e-06	3	---	-0.286619	0.0965148	0.00298102	0.0961814	1	-0.286619	0.0965148	0.00298102	-3.9574e-05	-3.07536	0.0021025	-2.71561	0.00661535	-3.13209	0.00173567	-0.220955	0.130858	0.0913139	-8.94534e-05	-3.63132	0.000281973	-3.40077	0.000671974	-3.49268	0.000478195	-0.311851	0.18028	0.0836632	-1.2678e-05	-0.9676	0.333244	-0.874942
cg22905368	chr14	103996534	TRMT61A	Body	S_Shore	3	+--	-4.59748	4.27635e-06	0.0205575	1	-4.09471	4.227e-05	-4.30869	1.64223e-05	3	-+-	0.413966	0.498969	0.406741	0.865565	1	0.0592402	0.0343924	0.0849823	2.05164e-06	0.598381	0.549586	0.694266	0.487516	0.600067	0.548462	-0.0645657	0.0434769	0.137528	-8.21447e-05	-8.02062	1.05212e-15	-7.1617	7.968e-13	-7.60375	2.87675e-14	1.4207	0.114457	2.23683e-35	-9.17554e-07	-0.741031	0.458674	-0.852207
cg10859151	chr10	82297920	SH2D4B;SH2D4B	5'UTR;1stExon	S_Shore	3	---	-4.62036	3.83083e-06	0.0197196	1	-3.79292	0.000148885	-4.59124	4.40624e-06	3	-+-	-0.0237527	0.258826	0.92688	0.989937	1	0.00789255	0.134474	0.953197	-8.7935e-05	-3.18145	0.00146539	-2.98834	0.00280494	-3.13297	0.00173044	-0.162398	0.184804	0.379532	-8.60401e-05	-2.57811	0.00993414	-1.97415	0.0483646	-2.50478	0.0122529	0.437345	0.227007	0.0540337	-8.43903e-05	-2.15188	0.0314072	-1.43446
cg19148440	chr3	9957031	IL17RE;IL17RE;IL17RE	Body;Body;Body	Island	3	---	-4.63404	3.58592e-06	0.0189262	1	-4.6207	3.82448e-06	-5.41136	6.25486e-08	3	--+	-0.459734	0.266913	0.0849944	0.564387	1	-0.459734	0.266913	0.0849944	-0.000289648	-2.81416	0.00489053	-2.76463	0.00569874	-3.4506	0.000559352	-0.505422	0.350482	0.14928	-0.000700833	-3.24568	0.00117169	-3.83484	0.000125647	-3.65652	0.000255662	-0.553999	0.477825	0.246286	-0.000286702	-1.88481	0.0594557	-1.23405
cg17966344	chr7	102071463			N_Shelf	3	--+	-4.64409	3.41573e-06	0.0182591	1	-3.43479	0.000593006	-4.45481	8.39677e-06	3	---	-0.591423	0.174014	0.000677028	0.0351852	1	-0.591423	0.174014	0.000677028	-0.000116995	-2.98535	0.00283254	-2.76378	0.00571354	-2.94915	0.00318645	-0.533149	0.222525	0.0165793	-0.000286022	-4.85719	1.19063e-06	-3.16832	0.00153321	-4.76078	1.92846e-06	-0.519134	0.333192	0.119218	1.48842e-05	0.206568	0.836347	0.392262
cg22220467	chr19	42806228	PRR19;PAFAH1B3;PAFAH1B3;PAFAH1B3	TSS200;Body;Body;Body	Island	3	---	-4.65656	3.21538e-06	0.0182591	1	-6.70165	2.0608e-11	-4.55186	5.31727e-06	3	-+-	-0.108659	0.15205	0.474838	0.889645	1	-0.0672658	0.0799994	0.400444	-4.06623e-05	-3.35979	0.000780005	-4.00386	6.2316e-05	-3.33603	0.000849826	-0.102864	0.106909	0.335969	-6.35403e-05	-3.34294	0.000828966	-4.28092	1.86125e-05	-3.58857	0.000332501	0.121321	0.136822	0.375235	-0.000111128	-1.09461	0.273689	-3.29604
cg01345354	chr6	2892152	SERPINB9	Body	Island	3	---	-4.68948	2.73894e-06	0.0163145	1	-4.07123	4.67664e-05	-4.65705	3.20777e-06	3	+-+	-0.148409	0.324289	0.647209	0.936887	1	-0.148409	0.324289	0.647209	-0.000651354	-4.37269	1.22724e-05	-3.63055	0.000282817	-4.40183	1.07342e-05	0.0736628	0.4514	0.870371	-0.000698122	-2.83076	0.00464369	-2.36631	0.0179662	-2.74605	0.00603185	-0.687671	0.595931	0.248524	-6.82755e-05	-0.420072	0.674433	-0.690659
cg22029157	chr1	209979665	IRF6	TSS200	Island	3	---	-4.69719	2.6376e-06	0.016173	1	-3.27524	0.00105572	-4.7055	2.53251e-06	3	+++	0.322558	0.398968	0.418814	0.870049	1	0.322558	0.398968	0.418814	-0.000569928	-2.89796	0.003756	-2.21936	0.0264625	-2.9587	0.00308936	0.288903	0.559775	0.60578	-0.000910252	-3.10135	0.00192641	-2.04552	0.0408038	-3.07034	0.00213819	0.120638	0.727951	0.868376	-0.000409003	-2.07093	0.0383652	-1.31791
cg26238041	chr4	187476543	MTNR1A	TSS200	Island	3	---	-4.7104	2.47234e-06	0.0160289	1	-3.68846	0.000225615	-4.90492	9.34643e-07	3	---	-0.790934	0.243143	0.00114211	0.0504953	1	-0.790934	0.243143	0.00114211	-0.000232797	-3.16604	0.0015453	-2.61922	0.00881321	-3.29089	0.000998698	-0.670669	0.323945	0.0384229	-0.000395681	-3.19137	0.00141599	-2.7174	0.00657979	-3.11932	0.00181269	-0.791105	0.420441	0.0598895	-0.00012278	-1.63762	0.1015	-0.841474
cg21781988	chr10	101287742			Island	3	---	-4.7189	2.37121e-06	0.0159466	0.988689	-4.46546	7.98967e-06	-4.70423	2.54823e-06	3	---	-0.376369	0.251912	0.135164	0.663028	1	-0.260504	0.150708	0.083893	-8.2421e-05	-3.13724	0.00170548	-2.69473	0.00704466	-3.22998	0.00123798	-0.0157173	0.189873	0.934028	-0.000295829	-3.67996	0.000233269	-3.65696	0.000255228	-3.70271	0.000213306	-0.723796	0.316643	0.0222635	-6.97462e-05	-1.12143	0.262103	-1.21956
cg11303988	chr8	19266685	CSGALNACT1;CSGALNACT1;CSGALNACT1	Body;Body;Body	OpenSea	3	--+	-4.73638	2.17565e-06	0.0153754	0.90715	-4.22924	2.34483e-05	-4.52381	6.07352e-06	3	---	-0.357112	0.262088	0.17302	0.712279	1	-0.357112	0.262088	0.17302	-0.000279295	-3.25356	0.00113968	-2.80537	0.00502583	-3.17149	0.00151661	-0.340202	0.341404	0.319018	-0.000977229	-4.60263	4.1719e-06	-4.49432	6.97924e-06	-4.34034	1.42265e-05	-0.298667	0.524873	0.569338	2.53752e-05	0.0764074	0.939095	0.385947
cg25350986	chr7	4762844	FOXK1	Body	N_Shore	3	--+	-4.74666	2.06806e-06	0.0153754	0.862289	-4.20652	2.59332e-05	-4.50185	6.73645e-06	3	++-	0.505811	0.550062	0.357807	0.845489	1	0.257535	0.0486799	1.22057e-07	-5.09267e-06	-1.53902	0.123799	-1.63727	0.101574	-1.39802	0.162106	0.0654491	0.0640039	0.306506	-8.2214e-05	-7.46491	8.33555e-14	-6.10487	1.02886e-09	-7.18781	6.58405e-13	1.60598	0.121579	7.75012e-40	6.54217e-06	1.13484	0.256441	0.770205
cg01240056	chr7	1263927			Island	3	---	-4.75351	1.99911e-06	0.0151553	0.83354	-5.38196	7.36807e-08	-4.59133	4.40423e-06	3	---	-0.481639	0.273207	0.0779158	0.546035	1	-0.417363	0.159027	0.00867796	-0.00010926	-2.06883	0.0385621	-2.87794	0.00400285	-1.76132	0.0781839	-0.129836	0.210481	0.537332	-0.000304803	-4.53146	5.8577e-06	-4.8266	1.38882e-06	-4.3911	1.12777e-05	-0.920783	0.282154	0.0011008	-0.000131379	-1.60957	0.107493	-1.46908
cg23674202	chr17	80541549	FOXK2	Body	Island	3	--+	-4.76128	1.92372e-06	0.0151341	0.802105	-5.33349	9.63436e-08	-4.53082	5.8755e-06	3	+-+	0.280828	0.196956	0.153914	0.688651	1	0.280828	0.196956	0.153914	-0.000339969	-4.50238	6.7198e-06	-5.20524	1.93742e-07	-4.35142	1.35259e-05	0.439464	0.269069	0.102411	-0.000344418	-3.47217	0.000516265	-3.5721	0.00035413	-3.23838	0.00120209	-0.01912	0.346378	0.955979	3.99864e-05	0.356183	0.721703	0.241829
cg10863922	chr6	2892150	SERPINB9	Body	Island	3	---	-4.76634	1.87606e-06	0.015043	0.782234	-3.90347	9.48248e-05	-4.69601	2.6529e-06	3	--+	-0.282243	0.374835	0.451462	0.881703	1	-0.282243	0.374835	0.451462	-0.000914679	-4.81584	1.46584e-06	-3.73672	0.000186437	-4.80835	1.52184e-06	-0.0853157	0.526554	0.871285	-0.000761777	-2.22247	0.0262515	-1.90727	0.0564855	-2.14655	0.0318291	-0.957913	0.686763	0.163069	-0.000112034	-0.701183	0.483189	-0.746639
cg24794857	chr4	187113578	CYP4V2	Body	S_Shore	3	---	-4.78796	1.68485e-06	0.0140502	0.702509	-3.0642	0.0021825	-4.78286	1.72817e-06	3	-+-	-0.173796	0.418416	0.677874	0.943253	1	-0.173794	0.418414	0.677875	-0.000479993	-2.59344	0.00950204	-1.93033	0.053566	-2.67333	0.00751023	-0.00901994	0.55957	0.987139	-0.000928729	-3.7844	0.000154077	-1.60661	0.10814	-3.5453	0.00039217	0.278388	0.820203	0.734298	-0.000739804	-1.85912	0.0630107	-1.78552
cg03520342	chr6	32920784	HLA-DMA	1stExon	OpenSea	3	---	-4.83064	1.36093e-06	0.0131964	0.567446	-5.96167	2.49672e-09	-4.33621	1.44959e-05	3	---	-0.354723	0.220121	0.107073	0.614584	1	-0.354723	0.220121	0.107073	-0.000174403	-2.2724	0.0230623	-2.39783	0.0164923	-2.15441	0.0312078	-0.20012	0.295658	0.498493	-0.000879002	-3.59868	0.000319842	-4.73491	2.19151e-06	-3.09753	0.00195143	-0.79599	0.485454	0.101071	-0.00034441	-2.58792	0.00965588	-3.38845
cg12999525	chr17	39849451			S_Shelf	3	+--	-4.83527	1.32965e-06	0.0131964	0.554405	-3.70381	0.000212381	-4.65412	3.25359e-06	3	-+-	0.984588	1.09239	0.367422	0.849728	1	0.435346	0.128939	0.000734467	5.45982e-06	0.259365	0.795353	0.190048	0.849272	0.317675	0.750731	-0.17654	0.164986	0.284606	-0.000459806	-7.09799	1.26588e-12	-5.52593	3.27754e-08	-6.87015	6.41334e-12	3.18549	0.310587	1.1082e-24	-3.61701e-05	-1.85436	0.0636871	-1.30506
cg26351966	chr10	102106080	SCD	TSS1500	N_Shore	3	---	-4.85705	1.1915e-06	0.0131319	0.496802	-3.66592	0.000246453	-4.76856	1.85544e-06	3	+-+	0.169508	0.153848	0.270553	0.798264	1	0.169508	0.153848	0.270553	-0.000110517	-3.95682	7.59547e-05	-2.91336	0.00357561	-3.87903	0.000104874	0.278509	0.210139	0.185054	-0.000170931	-2.96279	0.00304861	-2.40712	0.0160788	-2.90091	0.00372079	-0.0238531	0.292785	0.935069	-2.07549e-05	-1.15613	0.24763	-0.769399
cg03660710	chr22	50631079	TRABD	5'UTR	N_Shore	3	---	-4.88709	1.0234e-06	0.0126175	0.426711	-4.24779	2.15894e-05	-5.0146	5.31445e-07	3	---	-0.465642	0.120953	0.000118225	0.00993246	1	-0.465642	0.120953	0.000118225	-5.98143e-05	-2.90508	0.00367162	-2.7493	0.00597234	-2.79873	0.00513044	-0.347612	0.159643	0.0294479	-0.000102032	-2.77062	0.00559492	-2.33381	0.0196059	-2.8791	0.00398818	-0.582011	0.228629	0.0109074	-0.000103363	-2.83385	0.00459911	-2.25338
cg07392085	chr5	141489673	NDFIP1	Body	S_Shore	3	---	-4.90633	9.27977e-07	0.0120914	0.386925	-4.1497	3.32914e-05	-4.8971	9.72617e-07	3	+-+	0.042445	0.146348	0.771794	0.962615	1	0.0424448	0.146347	0.771794	-0.000156897	-4.80773	1.52651e-06	-4.44382	8.83757e-06	-4.74535	2.08144e-06	0.00188758	0.198691	0.99242	-9.0644e-05	-2.29691	0.0216241	-1.43494	0.151305	-2.43122	0.0150482	-0.109323	0.269482	0.684978	-2.89212e-05	-0.908984	0.363359	-0.863172
cg09256448	chr16	638327			N_Shore	3	---	-4.92652	8.37067e-07	0.011634	0.34902	-4.34915	1.36665e-05	-4.77305	1.81461e-06	3	+-+	-0.0200369	0.107058	0.851536	0.977546	1	-0.0200369	0.107058	0.851536	-6.14316e-05	-3.43279	0.000597411	-3.23859	0.00120124	-3.30067	0.000964555	0.0337385	0.147669	0.819279	-8.40299e-05	-3.62078	0.000293711	-3.03188	0.00243039	-3.51574	0.000438533	-0.179409	0.184461	0.330745	-2.52374e-05	-1.22094	0.22211	-0.99494
cg25617285	chr1	211431773	RCOR3;RCOR3;RCOR3	TSS1500;TSS1500;TSS1500	N_Shore	3	---	-4.94724	7.52723e-07	0.0108225	0.313852	-4.84779	1.24847e-06	-5.00045	5.71974e-07	3	+-+	-0.0345945	0.124679	0.78142	0.964349	1	-0.0345945	0.124679	0.78142	-9.08572e-05	-4.18769	2.81803e-05	-3.6511	0.000261124	-4.46339	8.06721e-06	0.0188418	0.168071	0.910739	-0.000165439	-2.90257	0.00370116	-3.52081	0.000430236	-2.61365	0.00895819	-0.27606	0.241496	0.252987	-2.00036e-05	-1.1041	0.269548	-0.889156
cg00447469	chr13	114251707	TFDP1;TFDP1	Body;Body	OpenSea	3	--+	-5.04406	4.55759e-07	0.00760126	0.190032	-4.69181	2.70797e-06	-4.82384	1.40818e-06	3	++-	1.61339	1.91507	0.399526	0.862763	1	0.33456	0.0854891	9.09738e-05	-1.51589e-05	-1.22654	0.219994	-1.79112	0.0732745	-1.08659	0.277216	0.087353	0.104221	0.401945	-0.000598706	-7.48972	6.90202e-14	-6.40182	1.53535e-10	-7.15755	8.21321e-13	5.43558	0.301069	7.30394e-73	2.69616e-06	0.146651	0.883407	0.336162
cg14047153	chr5	1093797	SLC12A7	Body	Island	3	---	-5.0622	4.14436e-07	0.00720006	0.172802	-3.74392	0.000181171	-5.20661	1.92322e-07	3	++-	0.29701	0.410221	0.469051	0.887495	1	0.324128	0.0799238	5.00364e-05	-1.45486e-05	-2.42017	0.0155131	-1.56574	0.11741	-2.51346	0.0119554	0.084971	0.111426	0.445716	-6.47317e-05	-4.44737	8.69279e-06	-3.64439	0.000268027	-4.37722	1.20205e-05	1.08747	0.144388	5.01444e-14	-1.69495e-05	-1.86953	0.0615496	-1.26385
cg24687806	chr6	168132832			N_Shelf	3	---	-5.09055	3.57019e-07	0.00647223	0.148861	-4.83043	1.36241e-06	-5.17917	2.2287e-07	3	++-	2.43851	2.50618	0.330554	0.8329	1	0.50225	0.0959058	1.63282e-07	-6.49735e-06	-0.802035	0.422533	-0.863253	0.387998	-1.1217	0.261992	0.039347	0.117331	0.73736	-0.000827864	-6.17396	6.65987e-10	-5.53657	3.08458e-08	-5.86016	4.62434e-09	7.46869	0.363828	1.20807e-93	-3.54328e-05	-2.04877	0.0404842	-2.1854
cg14338936	chr17	28027090	SSH2	Body	OpenSea	3	--+	-5.12969	2.90215e-07	0.00550031	0.121007	-3.19531	0.00139683	-4.87546	1.08554e-06	3	-+-	3.82804	4.68835	0.414214	0.868135	1	0.757242	0.245458	0.00203542	-3.26947e-05	-1.08068	0.279839	-0.791092	0.42889	-1.09733	0.272499	-0.0638697	0.285912	0.823232	-0.00437616	-7.77352	7.63324e-15	-6.23233	4.59552e-10	-7.50441	6.17051e-14	13.2131	0.853902	5.21646e-54	0.000436108	0.111789	0.91099	1.85199
cg03897412	chr12	57599056	LRP1	Body	S_Shore	3	---	-5.20827	1.90611e-07	0.00378459	0.0794764	-4.45042	8.57027e-06	-5.07902	3.79388e-07	3	-+-	0.63312	0.694829	0.362197	0.847304	1	0.245823	0.0489543	5.12748e-07	-3.24853e-07	-0.718907	0.472198	-0.475348	0.634539	-0.809516	0.418218	-0.0396543	0.0619363	0.522014	-8.06392e-05	-5.94708	2.72964e-09	-4.82992	1.36589e-06	-5.73828	9.56426e-09	2.02884	0.129631	3.27545e-55	-1.38305e-05	-2.66314	0.00774144	-2.75411
cg15329133	chr5	135467951	SMAD5;SMAD5;SMAD5OS;SMAD5	TSS1500;TSS1500;Body;TSS1500	N_Shore	3	---	-5.24709	1.54522e-07	0.00329888	0.064429	-3.54329	0.000395167	-5.53022	3.19836e-08	3	---	-0.526245	0.247208	0.0332745	0.37916	1	-0.526245	0.247208	0.0332745	-3.18794e-05	-1.71333	0.0866526	-0.676661	0.498621	-2.15513	0.0311514	-0.356176	0.333903	0.286105	-0.000605574	-4.97943	6.37723e-07	-3.72901	0.00019223	-4.94517	7.6078e-07	-0.571739	0.449867	0.203761	-0.000346779	-2.55787	0.0105317	-1.93427
cg11046579	chr2	241955055	SNED1	Body	OpenSea	3	---	-5.32572	1.00553e-07	0.00265896	0.0419262	-4.99319	5.93905e-07	-4.84201	1.2853e-06	3	++-	0.985714	1.06023	0.352515	0.84278	1	0.598266	0.102894	6.08573e-09	-4.49748e-05	-2.62459	0.00867544	-3.02334	0.00250005	-2.32303	0.0201775	0.168324	0.131269	0.199743	-0.00020298	-5.44554	5.1649e-08	-3.6405	0.000272112	-5.36371	8.15295e-08	3.10001	0.242895	2.64706e-37	-4.15546e-05	-0.966183	0.333952	-1.87509
cg02295023	chr1	165910942			Island	3	---	-5.33227	9.69941e-08	0.00265896	0.0404423	-3.8861	0.000101866	-5.48845	4.05472e-08	3	+++	0.717452	0.661607	0.278184	0.803314	1	0.354647	0.0552751	1.39869e-10	-3.29417e-06	-1.72801	0.0839863	-1.09542	0.273332	-1.87368	0.060974	0.0701141	0.0684112	0.305414	-9.28601e-05	-6.39103	1.64777e-10	-4.63772	3.52265e-06	-6.53743	6.25849e-11	2.04798	0.144469	1.29259e-45	-5.14e-06	-1.05998	0.289153	-1.01285
cg13500072	chr1	36788387	FAM176B	Body	Island	3	---	-5.48772	4.07144e-08	0.00136265	0.0169761	-4.35168	1.35096e-05	-5.47388	4.40296e-08	3	+-+	0.0758002	0.251198	0.762839	0.961062	1	0.0758002	0.251198	0.762839	-0.000324197	-4.14283	3.43041e-05	-3.32679	0.000878513	-4.18418	2.86196e-05	0.158836	0.334176	0.63457	-0.000461286	-3.28351	0.00102525	-2.61063	0.00903766	-3.15533	0.00160317	-0.0871792	0.463328	0.850752	-0.00024568	-1.81491	0.0695378	-1.37614
cg19968619	chr21	42676391			Island	3	---	-5.51305	3.52673e-08	0.00136265	0.0147049	-5.27724	1.31141e-07	-5.31558	1.06321e-07	3	-+-	1.03796	1.20192	0.387815	0.857873	1	0.128726	0.0543318	0.0178237	-2.48236e-06	-1.07695	0.281501	-1.00642	0.314213	-1.06205	0.288212	-0.081593	0.0635104	0.198891	-0.00025106	-7.51417	5.72724e-14	-5.80599	6.39863e-09	-7.39698	1.39314e-13	3.45264	0.207763	5.15033e-62	-1.83842e-05	-0.974677	0.329721	-2.58769
cg25112438	chr3	15839498	ANKRD28	Body	OpenSea	3	---	-5.60629	2.06711e-08	0.000957659	0.00861893	-4.1627	3.14503e-05	-5.72071	1.0608e-08	3	---	-0.248865	0.0760364	0.00106421	0.0481364	1	-0.248865	0.0760364	0.00106421	-3.04795e-05	-4.10403	4.06024e-05	-3.44164	0.000578194	-4.05681	4.97474e-05	-0.230686	0.100386	0.0215628	-3.92804e-05	-2.85757	0.00426897	-2.03666	0.0416842	-2.87713	0.00401313	-0.364956	0.151035	0.0156763	-2.05063e-05	-2.60521	0.00918184	-1.51199
cg09544728	chr7	601503	PRKAR1B;PRKAR1B;PRKAR1B;PRKAR1B;PRKAR1B;PRKAR1B	Body;Body;Body;Body;Body;Body	Island	3	+--	-6.41109	1.44479e-10	3.01206e-05	6.02412e-05	-5.20763	1.91273e-07	-6.19376	5.87474e-10	3	-++	1.77139	1.75105	0.311721	0.822927	1	0.51621	0.114068	6.02639e-06	7.57396e-06	0.284606	0.775946	0.078576	0.93737	0.148601	0.881869	-0.0890781	0.155831	0.56757	-0.000930771	-9.7859	1.2944e-22	-7.55499	4.1889e-14	-9.32722	1.08679e-20	5.29756	0.367534	4.23696e-47	-2.90416e-05	-1.94194	0.0521441	-1.83628
cg02097604	chr17	17750910	TOM1L2;TOM1L2	3'UTR;3'UTR	OpenSea	3	+++	4.10529	4.03811e-05	0.0603864	1	4.10161	4.10288e-05	4.02576	5.67923e-05	3	---	-0.802813	0.175102	4.5437e-06	0.000875326	1	-0.802817	0.175096	4.53989e-06	0.000228896	2.72137	0.00650117	3.03933	0.00237104	2.62424	0.00868437	-0.875363	0.258516	0.000708905	0.00014673	2.99298	0.00276266	2.44004	0.0146858	3.05422	0.00225644	-0.999039	0.288157	0.000526314	0.000197799	1.22996	0.218712	1.44854
cg11948905	chr5	53920730			OpenSea	3	---	-4.0624	4.85709e-05	0.0636496	1	-2.85411	0.00431569	-4.48675	7.2319e-06	3	---	-0.649414	0.190662	0.000658993	0.0345407	1	-0.649414	0.190662	0.000658993	-6.35094e-05	-1.76998	0.0767303	-1.42543	0.154032	-1.77908	0.0752274	-0.714907	0.247403	0.00385679	-0.000257748	-3.12233	0.00179423	-2.6977	0.00698205	-3.05585	0.00224426	-0.711378	0.340323	0.0365904	-6.27617e-05	-2.25071	0.0244038	-0.750891
cg23509869	chr6	31553441	LST1;LST1;LST1;LST1;LST1	TSS1500;TSS1500;TSS1500;TSS1500;TSS1500	OpenSea	3	+++	4.02042	5.80943e-05	0.0684259	1	2.47765	0.013225	4.18195	2.89024e-05	3	+++	0.811447	0.151913	9.21697e-08	4.48208e-05	0.0384307	0.811447	0.151913	9.21697e-08	0.000116689	2.91071	0.0036061	1.9723	0.0485756	2.92467	0.00344823	0.736529	0.221925	0.000903987	8.45547e-05	2.90352	0.00368997	1.77575	0.0757746	2.97707	0.00291017	0.957387	0.259435	0.000224006	5.94473e-05	0.911775	0.361887	0.341527
cg20953187	chr3	45837898	SLC6A20;SLC6A20	1stExon;1stExon	Island	3	---	-3.96795	7.24932e-05	0.075946	1	-5.53542	3.10489e-08	-4.04877	5.14868e-05	3	---	-0.607627	0.180264	0.000749615	0.037826	1	-0.607627	0.180264	0.000749615	-0.000224286	-3.14309	0.00167173	-4.77891	1.76247e-06	-2.84395	0.00445583	-0.600877	0.228124	0.0084388	-0.000340571	-2.94682	0.00321056	-3.55632	0.000376086	-3.28923	0.00100461	-0.686255	0.344386	0.0462954	-5.16467e-05	-0.447058	0.654833	-0.750741
cg23651614	chr4	39639327	C4orf34	5'UTR	N_Shore	3	--+	-3.9495	7.83159e-05	0.0779338	1	-2.99765	0.00272074	-4.00351	6.24089e-05	3	---	-0.579305	0.125418	3.85614e-06	0.000773744	1	-0.579305	0.125418	3.85614e-06	-8.59984e-05	-3.99083	6.58425e-05	-3.67883	0.000234303	-3.93106	8.45727e-05	-0.635374	0.162037	8.81173e-05	-0.000111971	-2.80683	0.0050031	-2.22875	0.0258304	-2.73801	0.00618113	-0.517719	0.244889	0.034507	0.000120185	0.548584	0.583291	1.39147
cg21363348	chr7	134832221	TMEM140	TSS1500	OpenSea	3	---	-3.92992	8.49732e-05	0.0797974	1	-4.19853	2.68653e-05	-3.66919	0.000243325	3	---	-0.511344	0.146	0.000461188	0.0268082	1	-0.4924	0.122646	5.94957e-05	-6.73186e-05	-2.7518	0.00592685	-2.91496	0.00355729	-2.64406	0.00819177	-0.335437	0.163812	0.0405898	-0.00010123	-2.59036	0.00958756	-2.42713	0.0152187	-2.45872	0.0139431	-0.724503	0.223169	0.00116864	-8.83238e-05	-1.30474	0.191983	-1.82497
cg00166915	chr14	101361359	MEG8	Body	OpenSea	3	---	-3.92532	8.6614e-05	0.0802953	1	-3.27462	0.00105803	-3.84355	0.000121265	3	+++	0.632738	0.179768	0.000431962	0.025551	1	0.634932	0.165891	0.000129505	-0.000101787	-3.09292	0.00198197	-2.32372	0.0201403	-3.0414	0.00235482	0.777933	0.229352	0.000694181	-0.000171561	-2.81147	0.00493163	-2.52705	0.0115026	-2.71852	0.0065575	0.303642	0.286665	0.289498	-1.44351e-05	-0.585278	0.558361	-0.615221
cg00945666	chr1	160990265	F11R	Body	N_Shore	3	---	-3.9252	8.66588e-05	0.0802953	1	-3.92135	8.80529e-05	-3.74853	0.000177876	3	---	-1.13324	0.25202	6.90449e-06	0.00120354	1	-1.1011	0.223607	8.46828e-07	-0.000190965	-2.58889	0.00962853	-2.70906	0.00674742	-2.45246	0.0141885	-0.850377	0.287313	0.00307883	-0.000515922	-3.21746	0.00129331	-3.07594	0.00209839	-3.08163	0.00205867	-1.40714	0.451859	0.00184499	-5.64816e-05	-0.777138	0.437077	-0.775855
cg20902975	chr8	11138403			N_Shelf	3	+++	3.91268	9.12767e-05	0.0828562	1	4.1271	3.67369e-05	3.73689	0.000186313	3	+++	1.1976	0.233668	2.97191e-07	0.000108412	0.123915	1.1976	0.233668	2.97191e-07	0.0003391	2.24652	0.0246705	2.64156	0.00825251	2.24615	0.0246945	1.18756	0.334265	0.000381213	0.000212457	1.07736	0.281319	1.85909	0.0630143	0.837886	0.402095	1.12799	0.402278	0.00504742	0.000547789	3.70843	0.000208552	2.70633
cg24514391	chr1	20518904	UBXN10	3'UTR	OpenSea	3	+++	3.88799	0.000101076	0.0853125	1	2.9425	0.00325579	3.99556	6.45423e-05	3	+++	0.727781	0.217869	0.000836433	0.0407235	1	0.727781	0.217869	0.000836433	0.000248067	2.47922	0.0131669	1.99338	0.0462203	2.55907	0.0104953	0.68492	0.322801	0.0338542	6.23602e-05	0.805286	0.420655	0.760392	0.44702	0.893409	0.371638	1.02752	0.368551	0.00530333	0.000394031	3.66863	0.000243856	2.44498
cg25799433	chr20	1600623	SIRPB1;SIRPB1;SIRPB1;SIRPB1;SIRPB1;SIRPB1	5'UTR;1stExon;1stExon;5'UTR;5'UTR;1stExon	OpenSea	3	---	-3.86805	0.000109711	0.0886682	1	-3.33159	0.000863529	-3.88265	0.000103323	3	---	-0.475895	0.129152	0.00022892	0.0161123	1	-0.46808	0.122076	0.000125912	-4.94237e-06	-1.39235	0.163816	-0.584144	0.559123	-1.5977	0.110111	-0.346351	0.159642	0.030041	-0.000137347	-3.27839	0.001044	-3.1297	0.00174986	-3.11541	0.00183691	-0.502647	0.231914	0.0302054	-0.000121005	-2.17343	0.0297483	-2.3281
cg10975863	chr14	68830704	RAD51L1;RAD51L1;RAD51L1	Body;Body;Body	OpenSea	3	+++	3.85983	0.000113467	0.0896255	1	2.36536	0.0180127	4.05572	4.99794e-05	3	+++	1.11054	0.282606	8.50695e-05	0.00780082	1	1.11054	0.282606	8.50695e-05	0.000332601	2.58496	0.00973915	1.62966	0.103174	2.68266	0.00730386	0.78954	0.405881	0.0517449	8.26372e-06	0.956586	0.338776	0.220157	0.825749	1.22593	0.220223	1.35539	0.476242	0.00442706	0.00080369	3.29452	0.000985883	2.38686
cg13940444	chr12	53617382	RARG	Body	S_Shelf	3	---	-3.8474	0.000119379	0.0899677	1	-3.10148	0.00192557	-4.11211	3.92062e-05	3	---	-1.24457	0.215087	7.19222e-09	6.72385e-06	0.00299884	-1.24457	0.215087	7.19222e-09	-8.45414e-05	-2.44984	0.014292	-1.45348	0.146089	-2.73625	0.0062144	-1.1166	0.280999	7.07687e-05	-0.000405026	-3.53195	0.000412511	-3.08916	0.00200723	-3.52409	0.000424942	-1.45254	0.398797	0.000270209	-6.13176e-05	-0.435354	0.663306	-0.757916
cg22517527	chr21	48056967	PRMT2;PRMT2	Body;Body	S_Shore	3	---	-3.85199	0.000117164	0.0899677	1	-3.56191	0.000368167	-3.78286	0.000155039	3	---	-0.861458	0.239954	0.000330553	0.0211163	1	-0.861458	0.239954	0.000330553	-0.000208276	-2.6658	0.00768056	-2.39344	0.0166914	-2.65914	0.0078341	-0.99506	0.322504	0.00203265	-0.000426317	-3.25535	0.00113252	-2.88395	0.00392727	-3.11826	0.00181924	-0.64244	0.424884	0.130524	-5.19228e-05	-0.482424	0.629505	-0.688577
cg13555689	chr14	101348566	MIR127;RTL1	TSS1500;1stExon	Island	3	---	-3.81974	0.000133591	0.0920504	1	-2.8889	0.00386588	-3.84985	0.00011819	3	+++	0.646786	0.19538	0.000931622	0.0437981	1	0.646786	0.19538	0.000931622	-2.39245e-05	-1.11788	0.263618	-0.738858	0.459993	-1.24915	0.211611	0.759554	0.261603	0.00369064	-0.000231507	-2.73894	0.00616376	-2.05173	0.0401964	-2.69839	0.00696753	0.420622	0.366356	0.250917	-0.000282646	-3.06971	0.00214268	-2.48585
cg25372290	chr11	45719244			OpenSea	3	+++	3.81569	0.000135805	0.0924349	1	3.79234	0.000149237	3.60002	0.000318189	3	+++	1.0396	0.267512	0.000101835	0.00889785	1	1.0396	0.267512	0.000101835	0.000475107	2.69139	0.00711544	2.8336	0.00460267	2.56652	0.0102723	1.13753	0.384337	0.00307925	0.000202164	1.39691	0.16244	1.48889	0.136517	1.26707	0.20513	1.06994	0.444291	0.0160319	0.000685929	2.54895	0.0108047	2.20575
cg17330672	chr22	31218629	OSBP2	Body	Island	3	---	-3.77696	0.000158756	0.0982108	1	-7.25819	3.92301e-13	-3.27005	0.0010753	3	---	-0.390043	0.112342	0.000516736	0.0290294	1	-0.390043	0.112342	0.000516736	-3.59295e-05	-2.16403	0.030462	-2.20572	0.0274033	-2.27681	0.0227973	-0.298757	0.140873	0.0339425	-0.000296521	-3.1796	0.00147481	-7.53978	4.70776e-14	-2.69811	0.0069734	-0.514413	0.229314	0.0248796	-0.000162668	-1.08283	0.278885	-2.99313
cg20882260	chr12	2374427	CACNA1C;CACNA1C;CACNA1C;CACNA1C;CACNA1C;CACNA1C;CACNA1C;CACNA1C;CACNA1C;CACNA1C;CACNA1C;CACNA1C;CACNA1C;CACNA1C;CACNA1C;CACNA1C;CACNA1C;CACNA1C;CACNA1C;CACNA1C;CACNA1C;CACNA1C;CACNA1C	Body;Body;Body;Body;Body;Body;Body;Body;Body;Body;Body;Body;Body;Body;Body;Body;Body;Body;Body;Body;Body;Body;Body	OpenSea	3	---	-3.77707	0.000158682	0.0982108	1	-3.30379	0.000953877	-3.62273	0.000291515	3	+++	0.9039	0.198975	5.55157e-06	0.00102017	1	0.9039	0.198975	5.55157e-06	-7.48767e-05	-1.9624	0.0497165	-1.48702	0.137011	-1.9911	0.0464695	0.998018	0.260542	0.000127858	-0.000164891	-2.61891	0.00882106	-1.52777	0.12657	-2.56131	0.0104279	0.800521	0.352511	0.0231526	-0.000595047	-2.00583	0.0448744	-2.95077
cg27510354	chr1	112429786	KCND3;KCND3	Body;Body	OpenSea	3	+-+	3.75174	0.000175615	0.102226	1	2.52227	0.0116601	3.94892	7.85045e-05	3	+++	0.965209	0.277715	0.000509825	0.0287535	1	0.965209	0.277715	0.000509825	0.000417819	2.88559	0.00390675	1.99091	0.0464905	3.10969	0.00187283	1.21366	0.418645	0.00374322	-7.40918e-05	-0.178639	0.858221	-0.272986	0.784864	-0.181434	0.856027	0.775594	0.461324	0.0927172	0.000704356	4.00527	6.19464e-05	2.80415
cg19782190	chr14	103487004	CDC42BPB	Body	OpenSea	3	+++	3.74408	0.000181058	0.103162	1	3.22867	0.00124368	3.6492	0.000263054	3	+++	1.14899	0.287702	6.50593e-05	0.00636187	1	1.14899	0.287702	6.50593e-05	0.000251624	1.81095	0.0701485	1.27011	0.204046	1.84761	0.0646594	0.932942	0.388961	0.0164601	0.000335959	1.91651	0.0553	1.88584	0.059316	1.8992	0.0575386	1.51511	0.501595	0.00252283	0.00119886	2.96098	0.00306661	2.66647
cg07237397	chr12	53243413	KRT78	TSS1500	OpenSea	3	+++	3.73309	0.000189143	0.104873	1	3.21757	0.00129283	3.6648	0.000247533	3	+++	0.822292	0.240108	0.000615537	0.0329294	1	0.822292	0.240108	0.000615537	0.000161637	1.20599	0.22782	0.804422	0.421153	1.28569	0.198551	0.705545	0.367581	0.0549301	0.000240288	2.38353	0.0171474	2.21884	0.0264973	2.26681	0.023402	1.12668	0.388684	0.00374709	0.000553808	3.19298	0.00140811	2.87069
cg21163717	chr8	21769903	DOK2	Body	Island	3	+++	3.72883	0.000192371	0.105545	1	3.73955	0.000184349	3.60804	0.000308514	3	+++	0.867866	0.192527	6.55155e-06	0.00115603	1	0.867866	0.192527	6.55155e-06	0.000183033	1.42238	0.154916	2.00254	0.0452262	1.32755	0.184327	1.05617	0.275886	0.000129044	0.000250221	3.32813	0.000874322	3.11951	0.00181155	3.23961	0.00119692	0.802596	0.332098	0.0156599	0.00020812	1.79293	0.0729843	1.29092
cg14169886	chr1	3111849	PRDM16;PRDM16	Body;Body	Island	3	---	-3.71876	0.000200202	0.106933	1	-3.24545	0.00117265	-3.77738	0.000158486	3	+++	0.97116	0.214924	6.22459e-06	0.00111361	1	0.97116	0.214924	6.22459e-06	-0.00015423	-2.19956	0.027838	-2.18586	0.028826	-2.20047	0.0277737	1.1534	0.292507	8.04144e-05	-0.000237429	-2.10686	0.0351301	-1.92569	0.0541429	-2.03854	0.0414958	0.827935	0.381181	0.0298535	-0.000188214	-2.17261	0.0298097	-1.44196
cg01676795	chr7	75586348	POR	Body	OpenSea	3	+++	3.71189	0.000205718	0.107095	1	3.02443	0.00249102	3.71162	0.000205933	3	+++	1.11737	0.299887	0.000194576	0.0143111	1	1.11736	0.299883	0.000194546	0.000556899	3.2574	0.00112438	2.58035	0.0098699	3.28083	0.00103502	1.00264	0.433665	0.0207774	0.000328921	2.10014	0.0357169	1.92228	0.0545709	2.05561	0.0398198	0.810345	0.492872	0.100149	0.000328684	0.766515	0.44337	0.475223
cg27150417	chr20	44462035	SNX21;SNX21;SNX21;SNX21	TSS1500;TSS1500;TSS1500;TSS1500	N_Shore	3	---	-3.69012	0.000224152	0.110372	1	-3.01677	0.00255485	-3.4677	0.000524941	3	---	-0.622893	0.178319	0.000477369	0.0274996	1	-0.622888	0.178313	0.000477236	-3.46574e-05	-2.16828	0.0301376	-1.0862	0.277391	-2.08294	0.0372571	-0.496527	0.223064	0.0260183	-0.000339037	-3.12044	0.00180578	-3.01441	0.00257483	-3.01579	0.00256312	-0.578177	0.371206	0.119337	-0.000100322	-0.97013	0.331981	-1.15951
cg26066349	chr14	31675363	HECTD1	5'UTR	N_Shore	3	--+	-3.66505	0.000247286	0.115591	1	-3.85686	0.000114852	-3.49151	0.0004803	3	---	-0.4128	0.122994	0.000790072	0.0391986	1	-0.4128	0.122994	0.000790072	-9.91679e-05	-3.72543	0.000194982	-3.96293	7.40353e-05	-3.54924	0.000386345	-0.510938	0.167433	0.00227625	-0.000108168	-2.63751	0.00835178	-2.32501	0.0200713	-2.56327	0.010369	-0.399413	0.23628	0.0909477	2.90076e-05	0.576612	0.564202	0.136034
cg08645257	chr2	242211290	HDLBP;HDLBP	5'UTR;5'UTR	Island	3	---	-3.66475	0.000247584	0.115601	1	-3.7799	0.000156893	-3.42879	0.000606286	3	---	-0.753761	0.19506	0.000111426	0.00948642	1	-0.753761	0.19506	0.000111426	-0.000127771	-2.6003	0.00931418	-2.20139	0.0277086	-2.6002	0.00931684	-0.728738	0.265713	0.00609587	-0.000300728	-2.12955	0.0332086	-2.63815	0.00833594	-1.83235	0.0668987	-0.765804	0.371432	0.0392308	-0.000144793	-1.50606	0.132053	-1.67276
cg11064521	chr15	69606134	PAQR5;PAQR5	5'UTR;TSS1500	OpenSea	3	+++	3.65896	0.000253239	0.116288	1	2.3964	0.0165572	3.75036	0.000176581	3	+++	0.682271	0.205756	0.000913404	0.0433136	1	0.696504	0.130136	8.69343e-08	7.99823e-05	2.21167	0.0269893	1.89313	0.0583411	2.26367	0.0235944	0.514094	0.187065	0.00599217	4.30629e-05	2.40594	0.0161308	1.38286	0.166708	2.47547	0.0133062	1.04557	0.211683	7.84043e-07	8.79185e-05	1.68532	0.0919273	0.740993
cg20300500	chr22	48606762			S_Shore	3	+++	3.65342	0.000258772	0.116909	1	4.22628	2.37592e-05	3.41341	0.000641558	3	+++	0.976328	0.198048	8.23283e-07	0.000234957	0.343273	0.976328	0.198047	8.23262e-07	0.000257432	2.21475	0.0267771	2.67947	0.00737394	2.00735	0.0447128	1.19847	0.289061	3.38209e-05	0.000185289	2.37624	0.0174901	2.38661	0.0170047	2.37901	0.0173591	0.975649	0.328233	0.00295459	0.000351506	1.70474	0.0882432	2.24036
cg05939560	chr12	131003775	RIMBP2	TSS1500	OpenSea	3	+++	3.64639	0.000265948	0.118233	1	2.6164	0.00888613	3.67454	0.000238278	3	+++	1.21955	0.294474	3.45099e-05	0.0039992	1	1.21955	0.294474	3.45099e-05	0.000324865	2.12333	0.0337264	1.35152	0.176529	2.21268	0.0269197	1.12973	0.431403	0.00882588	0.000317461	2.27055	0.0231745	1.87469	0.0608349	2.20672	0.0273338	1.06912	0.490325	0.0292253	0.000520708	1.93512	0.0529756	1.32899
cg21733098	chr12	127931219			OpenSea	3	+++	3.64527	0.000267115	0.118233	1	2.6184	0.00883423	3.65941	0.000252798	3	---	-2.13982	0.581601	0.000233976	0.0163797	1	-2.13982	0.581601	0.000233976	0.00141991	2.24103	0.0250241	1.5585	0.119114	2.2439	0.0248388	-1.5625	0.853724	0.067218	0.00136536	2.50005	0.0124175	2.02198	0.0431785	2.50726	0.0121671	-2.15042	0.975811	0.0275434	0.00147863	1.50857	0.131408	0.886814
cg13842648	chr5	135231526	IL9	TSS200	OpenSea	3	+++	3.64302	0.000269463	0.118585	1	2.97049	0.00297328	3.65883	0.000253374	3	+++	1.27497	0.29904	2.01206e-05	0.00266839	1	1.27497	0.29904	2.01206e-05	0.000500055	2.25803	0.0239437	2.00046	0.0454509	2.23101	0.0256806	1.31784	0.4571	0.00393848	0.000259411	1.63161	0.102763	1.62448	0.104274	1.63961	0.101086	0.907605	0.479919	0.0586026	0.00054402	2.49745	0.0125091	1.48158
cg10639435	chr8	146104221	ZNF250;ZNF250	3'UTR;3'UTR	OpenSea	3	+++	3.63491	0.00027808	0.119639	1	2.94416	0.0032383	3.68585	0.000227938	3	+++	1.03316	0.220378	2.7572e-06	0.000595665	1	1.03316	0.220378	2.7572e-06	0.000238133	2.40121	0.0163412	1.87417	0.0609066	2.34673	0.018939	0.918554	0.324069	0.00459059	0.000264816	3.58662	0.000334989	2.95637	0.00311282	3.62888	0.000284657	0.997382	0.350844	0.00447187	0.000106424	0.00444473	0.996454	0.0371724
cg21949781	chr18	43652366	PSTPIP2	TSS200	Island	3	--+	-3.62596	0.000287894	0.120719	1	-3.33024	0.000867713	-3.36024	0.000778761	3	---	-0.406981	0.110731	0.000237474	0.0165551	1	-0.406981	0.110731	0.000237474	-4.74755e-05	-2.47276	0.0134074	-2.5625	0.0103922	-2.47912	0.0131709	-0.401246	0.148023	0.00671398	-9.9386e-05	-3.51923	0.000432794	-3.10053	0.00193177	-3.49066	0.000481822	-0.32916	0.198345	0.0970091	4.21896e-05	0.0295914	0.976393	0.258782
cg07601804	chr1	9023134	CA6	Body	OpenSea	3	+++	3.61386	0.000301676	0.122259	1	2.81292	0.00490931	3.5951	0.000324262	3	+++	1.17092	0.323949	0.000300893	0.0196953	1	1.17092	0.323949	0.000300893	0.000543005	2.58575	0.0097167	2.32023	0.0203283	2.55073	0.0107497	1.29926	0.447613	0.00370031	0.000369023	2.01775	0.0436169	1.59229	0.111319	1.97636	0.0481137	0.630754	0.579561	0.276449	0.000457326	1.5528	0.12047	0.7762
cg14960282	chr1	37321669	GRIK3	Body	OpenSea	3	+++	3.5992	0.0003192	0.125293	1	4.57784	4.69797e-06	3.14173	0.00167952	3	+++	0.958151	0.280934	0.000648233	0.0341398	1	0.958151	0.280934	0.000648233	0.000581519	1.91722	0.0552104	3.06989	0.0021414	1.4948	0.134967	0.632666	0.411498	0.124178	0.000388948	2.15269	0.0313428	2.48813	0.0128416	1.98517	0.047125	1.22602	0.465657	0.00846659	0.000718328	2.24997	0.0244507	2.3185
cg23970275	chr2	208008052	KLF7	Body	OpenSea	3	--+	-3.59215	0.00032796	0.125293	1	-3.5837	0.000338767	-3.46244	0.000535302	3	---	-0.748116	0.148342	4.57878e-07	0.000150921	0.190915	-0.748116	0.148342	4.57878e-07	-7.84381e-05	-2.71201	0.00668769	-2.64511	0.00816646	-2.68809	0.00718614	-0.698916	0.186386	0.000176959	-0.000251061	-3.50012	0.000465044	-3.25223	0.00114504	-3.41565	0.000636297	-0.960743	0.30718	0.00176227	4.98225e-05	0.392489	0.694697	0.0311131
cg26537335	chr12	105136339	CHST11	Body	OpenSea	3	+++	3.5832	0.000339405	0.127275	1	2.99886	0.0027099	3.53546	0.00040706	3	---	-1.04394	0.279584	0.000188519	0.0139542	1	-1.04394	0.279584	0.000188519	0.000317082	1.72994	0.0836416	1.49283	0.135481	1.76767	0.0771154	-1.22748	0.409631	0.00273044	0.000247745	1.57544	0.115155	1.6741	0.0941115	1.48611	0.13725	-1.02852	0.460862	0.0256331	0.000678831	3.14066	0.00168568	2.15295
cg04359840	chr16	17563300	XYLT1	Body	OpenSea	3	+++	3.56528	0.000363461	0.129487	1	2.34652	0.0189494	3.73371	0.000188681	3	---	-1.52352	0.282838	7.18224e-08	3.73868e-05	0.0299468	-1.52352	0.282838	7.18224e-08	0.000252279	1.23993	0.215	1.06864	0.285231	1.25933	0.207911	-1.40513	0.414577	0.000700663	0.000237909	2.68574	0.00723692	1.61827	0.105604	2.9294	0.00339615	-1.7849	0.457649	9.61337e-05	0.000564965	2.45391	0.0141311	1.45555
cg00672277	chr3	138169728	ESYT3	Body	N_Shore	3	+++	3.55573	0.000376933	0.130816	1	3.27478	0.00105744	3.51234	0.000444178	3	+++	1.00875	0.228126	9.78322e-06	0.00156823	1	1.00875	0.228126	9.78322e-06	0.000230196	2.48092	0.0131044	1.76848	0.0769811	2.53844	0.0111346	1.12845	0.325874	0.000534496	0.000357939	2.84199	0.00448329	3.18298	0.00145766	2.75963	0.00578666	0.670861	0.393724	0.0884025	0.000186289	0.609333	0.542304	0.583044
cg08197579	chr8	74208178	RDH10	Body	Island	3	---	-3.54989	0.000385397	0.1319	1	-3.76098	0.000169247	-3.44455	0.000572018	3	---	-0.343658	0.103741	0.000924115	0.0435898	1	-0.343658	0.103741	0.000924115	-2.37168e-05	-1.85843	0.0631077	-1.77264	0.0762878	-1.87586	0.0606739	-0.341244	0.130961	0.00916865	-0.000114046	-3.04984	0.00228964	-3.33873	0.000841619	-2.93081	0.0033808	-0.442449	0.20511	0.0309958	-4.84354e-05	-1.17816	0.238733	-1.38222
cg03910874	chr6	209712			OpenSea	3	+++	3.51765	0.000435389	0.138579	1	2.82784	0.00468629	3.53038	0.000414958	3	+++	1.66302	0.209321	1.94431e-15	2.70231e-10	8.10693e-10	1.66302	0.209321	1.94431e-15	0.000249327	2.69433	0.00705305	2.39106	0.0167999	2.70883	0.00675214	1.87125	0.296596	2.80696e-10	1.29599e-05	0.779567	0.435646	0.305466	0.760011	0.892868	0.371928	1.45363	0.352558	3.738e-05	0.000442105	2.6623	0.00776075	2.21813
cg25310676	chr1	10575953	PEX14	Body	OpenSea	3	---	-3.50489	0.000456789	0.140978	1	-2.78405	0.0053685	-3.39817	0.000678385	3	---	-0.604824	0.133925	6.29743e-06	0.00112212	1	-0.606554	0.114608	1.20695e-07	-2.09916e-05	-1.82909	0.0673864	-1.29631	0.19487	-1.85028	0.0642725	-0.681998	0.151438	6.68515e-06	-8.32674e-05	-3.33698	0.000846942	-2.31701	0.0205032	-3.30452	0.000951382	-0.347271	0.207643	0.0944372	-4.83893e-05	-0.789762	0.429667	-1.22491
cg05515099	chr3	69482656			OpenSea	3	+++	3.5019	0.000461961	0.141731	1	2.91289	0.003581	3.42709	0.000610082	3	+++	0.699745	0.159433	1.13899e-05	0.00175502	1	0.699743	0.159426	1.138e-05	0.000147993	3.57354	0.000352194	2.72289	0.00647144	3.59167	0.000328563	0.715895	0.218089	0.00102862	8.03853e-06	0.428295	0.668436	0.301782	0.762818	0.424013	0.671556	0.438648	0.28385	0.122262	0.000233835	1.87766	0.060427	1.95591
cg05626226	chr4	106515450	FLJ20184	Body	OpenSea	3	+++	3.49778	0.00046915	0.142325	1	2.43425	0.0149227	3.49274	0.000478084	3	+++	1.31805	0.231341	1.21624e-08	1.0042e-05	0.00507119	1.31805	0.231335	1.21525e-08	0.000301038	3.39559	0.000684807	2.55732	0.0105484	3.35907	0.000782049	1.31374	0.318925	3.80044e-05	2.77209e-05	0.890249	0.373332	0.409702	0.682024	0.934318	0.35014	1.07703	0.387263	0.00541682	0.000422109	1.5644	0.117724	1.07724
cg15559714	chr19	50808387	MYH14;MYH14;MYH14	Body;Body;Body	N_Shelf	3	+++	3.49147	0.000480368	0.143785	1	2.90619	0.00365856	3.56517	0.000363622	3	+++	0.744955	0.194875	0.000131978	0.0107836	1	0.744955	0.194875	0.000131978	0.00017447	2.53038	0.011394	1.80147	0.0716287	2.66419	0.00771734	0.731086	0.282031	0.00953584	9.04031e-05	1.74455	0.0810628	1.32587	0.184883	1.82367	0.0682021	0.865286	0.317028	0.00634551	0.000360182	1.69728	0.0896444	1.96375
cg08565003	chr16	87447920	ZCCHC14	Body	Island	3	--+	-3.48096	0.000499612	0.146706	1	-2.66628	0.0076696	-3.49546	0.000473253	3	+++	1.03196	0.187539	3.74186e-08	2.25136e-05	0.0156019	1.03196	0.187532	3.73784e-08	-0.000119722	-2.76631	0.00566938	-2.41872	0.0155753	-2.75958	0.00578757	1.03839	0.242385	1.83519e-05	-0.000249616	-3.283	0.00102708	-2.51469	0.0119138	-3.23971	0.00119652	0.719871	0.345962	0.037454	0.000231715	0.436049	0.662801	0.73086
cg15966954	chr5	135231547	IL9	TSS200	OpenSea	3	+++	3.47106	0.00051841	0.148117	1	2.79407	0.00520495	3.51139	0.000445769	3	+++	1.17227	0.336011	0.000485222	0.0278174	1	1.17227	0.336011	0.000485222	0.000277515	0.94996	0.342133	0.711268	0.476918	0.994253	0.3201	1.12696	0.501349	0.0245849	0.000379963	2.02339	0.0430334	1.79115	0.0732695	2.04473	0.0408819	1.23127	0.549899	0.0251503	0.00108092	3.42127	0.000623287	2.6347
cg02499614	chr5	141250718	PCDH1;PCDH1	Body;Body	OpenSea	3	+++	3.44976	0.000561077	0.151956	1	3.50199	0.000461789	3.24548	0.00117253	3	+++	0.758585	0.19685	0.000116387	0.00982356	1	0.758585	0.19685	0.000116387	0.00017416	1.47341	0.140641	1.57989	0.114133	1.4182	0.156132	0.601583	0.297341	0.0430521	0.000149102	2.04932	0.0404312	2.02219	0.0431562	1.95697	0.0503509	0.849576	0.322103	0.00834969	0.000356684	2.65495	0.00793203	2.65178
cg09627247	chr12	101113984			S_Shelf	3	+++	3.43997	0.000581785	0.152301	1	3.03092	0.00243808	3.43699	0.000588213	3	+++	0.997142	0.284335	0.00045332	0.0264838	1	0.985888	0.234648	2.65078e-05	0.000247985	1.60502	0.108489	1.86389	0.0623371	1.50291	0.132863	0.699386	0.331818	0.0350534	4.31772e-05	0.920862	0.357122	0.515678	0.606079	1.09227	0.274714	1.4953	0.400213	0.000186778	0.000693241	3.78099	0.000156206	3.08211
cg11127915	chr19	13122381	NFIX	Body	Island	3	+++	3.44144	0.000578622	0.152301	1	2.78048	0.00542787	3.47128	0.000517982	3	+++	1.25357	0.367217	0.00064088	0.0338233	1	1.25357	0.367217	0.00064088	0.000271146	0.831531	0.405674	0.585544	0.558182	0.833406	0.404616	1.37547	0.526186	0.00894786	0.000571806	2.57533	0.0100145	2.20743	0.0272842	2.63126	0.00850692	1.09186	0.602915	0.0701453	0.00144103	2.87221	0.00407615	2.28653
cg04892724	chr7	4275784	SDK1;SDK1	Body;Body	OpenSea	3	---	-3.43869	0.000584531	0.152378	1	-3.6781	0.000234981	-3.17157	0.00151618	3	+++	0.611271	0.154674	7.75003e-05	0.00727143	1	0.611271	0.154674	7.75003e-05	-2.81644e-05	-0.802963	0.421996	-1.00601	0.314411	-0.752327	0.451854	0.628271	0.213555	0.00326135	-0.000220401	-4.07704	4.56127e-05	-3.65204	0.000260166	-3.93084	8.46501e-05	0.530639	0.273716	0.0525442	-0.000126145	-1.14767	0.251105	-1.86207
cg16086237	chr12	130927256	RIMBP2	Body	OpenSea	3	+++	3.43691	0.000588381	0.152378	1	2.87367	0.00405736	3.44836	0.000563998	3	+++	0.843325	0.237335	0.000380415	0.0234362	1	0.843325	0.237335	0.000380415	0.000204384	2.26967	0.0232274	1.41446	0.157226	2.3971	0.0165256	0.9279	0.336108	0.00576744	0.000282538	2.25442	0.0241698	2.40867	0.0160105	2.13216	0.0329939	0.934978	0.404102	0.0206833	0.000328359	1.3351	0.181843	1.14321
cg02287325	chr16	75252355	CTRB1	TSS1500	OpenSea	3	---	-3.43544	0.000591589	0.15272	1	-3.19883	0.00137985	-3.34856	0.000812325	3	+++	0.519979	0.158302	0.0010208	0.0467003	1	0.519979	0.158302	0.0010208	-0.000113348	-3.6621	0.00025016	-2.96563	0.00302062	-3.75012	0.000176749	0.482787	0.210448	0.0217853	-9.67648e-05	-1.27831	0.201141	-1.35954	0.173975	-1.15514	0.248033	0.671263	0.284338	0.0182358	-5.84052e-05	-0.63119	0.527916	-0.977637
cg22870429	chr3	114027859	TIGIT	3'UTR	OpenSea	3	+++	3.42442	0.000616123	0.154699	1	2.78865	0.00529287	3.4432	0.000574876	3	+++	0.729886	0.223005	0.00106431	0.0481364	1	0.729885	0.223005	0.00106429	0.000193748	2.15968	0.0307973	1.62506	0.104151	2.18113	0.0291739	0.491411	0.310254	0.113217	0.000182228	1.83087	0.0671202	1.69185	0.0906746	1.79768	0.072228	0.749357	0.393266	0.0567192	0.000349186	1.95079	0.051082	1.53049
cg10131232	chr20	1610358	SIRPG;SIRPG;SIRPG	3'UTR;3'UTR;3'UTR	OpenSea	3	+++	3.40484	0.000662027	0.158949	1	3.10902	0.00187711	3.29958	0.00096828	3	+++	0.961703	0.285171	0.00074523	0.0376823	1	0.961703	0.285171	0.00074523	0.000410347	2.27066	0.0231678	1.99117	0.0464622	2.25808	0.0239404	1.01213	0.415177	0.0147756	0.000263708	2.06324	0.0390896	1.80771	0.0706517	2.02689	0.0426733	0.759628	0.456361	0.0960062	0.000682848	1.49235	0.135609	1.56071
cg11236526	chr3	64430940			Island	3	---	-3.39872	0.000677023	0.15992	1	-2.60166	0.00927725	-3.53113	0.000413783	3	---	-0.928723	0.232874	6.66075e-05	0.00648888	1	-0.928723	0.232874	6.66057e-05	-0.000124592	-2.16449	0.0304268	-1.76044	0.0783329	-2.16063	0.0307241	-0.851102	0.301377	0.00474216	-0.000304747	-2.59041	0.00958617	-2.01136	0.0442873	-2.72335	0.00646239	-0.793654	0.423631	0.0610058	-3.43597e-05	-1.00372	0.315512	-0.598002
cg13273396	chr12	81471867	ACSS3;ACSS3	1stExon;5'UTR	Island	3	---	-3.3925	0.000692569	0.160841	1	-2.80829	0.00498059	-3.40347	0.000665368	3	---	-0.500435	0.15006	0.000853284	0.0413508	1	-0.500434	0.150058	0.000853177	-2.78592e-05	-1.85572	0.0634939	-1.14439	0.252463	-1.93465	0.0530328	-0.452718	0.192095	0.0184359	-0.000203372	-3.06461	0.00217955	-3.00616	0.00264573	-2.88685	0.00389115	-0.393785	0.287952	0.171458	-1.99593e-05	-0.845022	0.398099	-0.668976
cg11155924	chr11	70449258	SHANK2;SHANK2	Body;Body	OpenSea	3	--+	-3.389	0.000701479	0.161415	1	-3.17678	0.00148918	-3.3963	0.000683028	3	---	-0.762926	0.174022	1.16477e-05	0.00178616	1	-0.762926	0.174022	1.16477e-05	-7.56285e-05	-1.66188	0.0965361	-1.94712	0.0515205	-1.57221	0.115901	-0.698409	0.220203	0.0015157	-0.000370926	-4.2506	2.13199e-05	-3.51354	0.000442176	-4.14901	3.3391e-05	-0.774642	0.361297	0.0320281	9.16738e-05	0.292981	0.769536	0.238993
cg25918821	chr17	36811232			OpenSea	3	+++	3.38887	0.00070182	0.161415	1	3.50232	0.000461227	3.22167	0.00127446	3	+++	0.762912	0.224265	0.00066936	0.0349281	1	0.762912	0.224265	0.00066936	0.000193443	0.977199	0.328471	1.46759	0.142217	0.820723	0.411804	0.801336	0.322446	0.0129486	0.000307251	2.78981	0.00527392	2.82646	0.00470662	2.7098	0.00673244	0.709024	0.387837	0.0675269	0.000363021	2.3218	0.0202439	1.8602
cg18056695	chr13	33589285	KL	TSS1500	N_Shore	3	---	-3.38839	0.000703031	0.161417	1	-3.59455	0.000324947	-3.8131	0.000137234	3	---	-0.638166	0.185635	0.000586589	0.0318052	1	-0.638166	0.185635	0.000586589	-8.43204e-05	-2.0532	0.040053	-1.80505	0.0710673	-2.09021	0.0365994	-0.641204	0.244093	0.00861708	-0.00024994	-2.59761	0.00938742	-2.35307	0.0186192	-2.47929	0.0131643	-0.755009	0.356876	0.0343785	-0.00022703	-1.12163	0.262022	-2.15459
cg05931265	chr11	122527736	UBASH3B	Body	S_Shore	3	--+	-3.38454	0.000712984	0.162007	1	-2.56234	0.0103968	-3.38573	0.000709894	3	---	-0.571815	0.138021	3.42861e-05	0.0039792	1	-0.571815	0.138021	3.42861e-05	-5.9784e-05	-2.9868	0.00281912	-2.16762	0.0301878	-3.01719	0.00255131	-0.494932	0.183476	0.00698562	-0.000106225	-2.65517	0.00792692	-1.99761	0.0457594	-2.67482	0.00747685	-0.716212	0.250253	0.00421034	4.25399e-05	0.189116	0.850002	0.00460051
cg06803853	chr16	2234031	CASKIN1	Body	Island	3	---	-3.38234	0.000718705	0.162502	1	-3.28511	0.00101943	-3.44833	0.000564059	3	+++	0.269995	0.0719055	0.000173435	0.0131553	1	0.269995	0.0719055	0.000173435	-1.56256e-05	-2.20906	0.0271704	-2.21683	0.0266345	-2.19713	0.0280112	0.254469	0.0925453	0.00596555	-3.38731e-05	-2.48928	0.0128003	-2.38512	0.0170734	-2.44711	0.0144005	0.327833	0.130444	0.0119636	-1.49176e-05	-1.02981	0.303102	-0.943994
cg21031035	chr13	110279787			OpenSea	3	+++	3.38177	0.000720195	0.162502	1	2.69101	0.00712367	3.53707	0.000404586	3	+++	0.626797	0.169038	0.000208878	0.0150784	1	0.626797	0.169038	0.000208878	7.54006e-05	1.53229	0.125452	0.953211	0.340483	1.72813	0.0839649	0.572405	0.236618	0.0155586	0.000123789	1.93427	0.0530802	2.09325	0.0363271	1.90249	0.0571067	0.68772	0.288267	0.0170467	0.000251603	2.57361	0.0100644	1.7519
cg13059136	chr11	2986541	SNORA54;NAP1L4	TSS1500;Body	OpenSea	3	+++	3.37662	0.000733831	0.16333	1	2.8232	0.00475466	3.36236	0.000772793	3	+++	1.17364	0.317489	0.000218468	0.0155712	1	1.18036	0.269639	1.20024e-05	0.000327463	1.57006	0.116402	1.98318	0.0473476	1.44875	0.147407	1.00084	0.371352	0.00703645	0.000196101	1.93974	0.0524115	1.3467	0.178077	2.0363	0.04172	1.7416	0.461085	0.000158615	0.000631405	2.50676	0.0121845	1.53044
cg16721359	chr8	98610787			OpenSea	3	---	-3.37508	0.000737953	0.163705	1	-10.335	4.89467e-25	-3.75956	0.000170212	3	---	-0.515503	0.152713	0.000736492	0.0373719	1	-0.524071	0.141044	0.000202672	-0.000807937	-1.9781	0.0479175	-12.9023	4.36898e-38	-2.66229	0.00776104	-0.640132	0.273521	0.0192662	-8.75024e-05	-3.23319	0.00122415	-2.81427	0.00488877	-3.14292	0.0016727	-0.639656	0.193766	0.000962819	-6.88586e-06	-0.450461	0.652378	-0.609993
cg14303526	chr10	101609768	ABCC2	Body	OpenSea	3	+++	3.3696	0.000752785	0.164175	1	2.342	0.019181	3.41058	0.00064826	3	+++	1.03827	0.282462	0.000237108	0.0165407	1	1.0353	0.242639	1.9828e-05	0.000196806	2.24427	0.0248153	1.18533	0.235888	2.31702	0.0205029	0.726934	0.353257	0.0396091	0.000193071	2.19814	0.0279389	1.77034	0.0766708	2.16788	0.0301681	1.48992	0.39252	0.00014718	0.000363847	1.29792	0.194315	1.11403
cg23999833	chr15	101312904			OpenSea	3	---	-3.3683	0.000756344	0.164337	1	-4.07301	4.64085e-05	-3.57455	0.000350836	3	+++	0.699293	0.165876	2.4893e-05	0.0031329	1	0.699293	0.165876	2.4893e-05	-3.27672e-05	-1.17826	0.238692	-1.06592	0.286461	-1.0978	0.272293	0.644786	0.219908	0.00336715	-0.000257842	-4.06527	4.79778e-05	-3.48931	0.000484269	-3.92345	8.72892e-05	0.963227	0.301298	0.00138901	-0.00028786	-0.521858	0.60177	-2.77476
cg18919106	chr8	132918665	EFR3A	Body	S_Shore	3	---	-3.36061	0.000777692	0.166776	1	-2.58095	0.00985277	-3.35816	0.000784637	3	---	-0.775192	0.162933	1.95772e-06	0.00045679	0.816283	-0.775192	0.162933	1.95772e-06	-5.96162e-05	-1.79007	0.0734426	-1.69543	0.0899944	-1.71225	0.0868504	-0.826702	0.2131	0.000104707	-9.75466e-05	-1.93287	0.0532517	-1.15317	0.248839	-1.99158	0.0464172	-0.663138	0.306935	0.0307327	-0.000138103	-2.19112	0.0284429	-1.64595
cg09489844	chr17	79880647	MAFG;MAFG	Body;Body	Island	3	---	-3.35038	0.000806997	0.168469	1	-5.02763	4.96571e-07	-3.46413	0.000531954	3	+++	0.276682	0.0729208	0.000148075	0.0117608	1	0.276682	0.0729208	0.000148075	-1.98786e-05	-1.62077	0.105066	-2.11207	0.0346808	-1.51443	0.129917	0.243843	0.107569	0.0233987	-2.45612e-05	-1.85434	0.0636901	-2.38972	0.0168612	-1.84577	0.0649249	0.304635	0.110904	0.00601749	-0.000118101	-2.48628	0.0129085	-4.61425
cg25250650	chr10	133639254			OpenSea	3	+++	3.34426	0.000825022	0.169497	1	3.43389	0.00059499	3.10634	0.00189421	3	+++	1.02996	0.253228	4.75595e-05	0.00506938	1	1.02996	0.253228	4.75595e-05	0.00032836	1.46489	0.14295	1.90321	0.0570128	1.27975	0.200635	1.03121	0.378214	0.00640037	0.000279609	1.71502	0.086342	2.3471	0.0189201	1.43312	0.151824	1.13778	0.407028	0.00518445	0.000483857	2.84314	0.0044671	1.70553
cg01004980	chr3	48883069	PRKAR2A	Body	N_Shore	3	+++	3.34114	0.000834355	0.170692	1	2.77977	0.00543982	3.29309	0.000990914	3	+++	0.867862	0.252829	0.000597822	0.0322074	1	0.86786	0.252827	0.000597758	0.000289245	2.32979	0.0198174	1.83826	0.0660236	2.33452	0.0195683	0.818524	0.36032	0.0231072	0.000280078	2.53429	0.0112675	2.19828	0.027929	2.49273	0.0126767	0.561989	0.423246	0.184242	0.000277782	0.733733	0.463112	0.637848
cg04105282	chr10	99790170	CRTAC1	Body	Island	3	---	-3.33707	0.000846665	0.171536	1	-4.44447	8.81096e-06	-2.93809	0.00330239	3	---	-0.579208	0.170329	0.000672564	0.0350581	1	-0.579208	0.170329	0.000672564	-0.000134154	-2.93266	0.00336071	-3.14821	0.00164272	-3.06994	0.002141	-0.64715	0.221093	0.00342196	-0.000162168	-1.42783	0.153342	-2.0691	0.0385363	-1.09128	0.275149	-0.381089	0.305394	0.212083	-0.000352617	-1.22198	0.221714	-2.43431
cg09678539	chr2	27298343			S_Shelf	3	---	-3.3354	0.000851782	0.172071	1	-3.2053	0.00134922	-3.31606	0.00091296	3	---	-0.347145	0.080527	1.62579e-05	0.00229402	1	-0.343786	0.0766193	7.22541e-06	-1.36465e-05	-1.93877	0.0525293	-1.70651	0.0879128	-1.97123	0.048698	-0.261683	0.1018	0.0101534	-4.22845e-05	-2.01595	0.0438055	-2.28629	0.0222373	-1.90144	0.0572443	-0.492529	0.14821	0.000889966	-2.2877e-05	-1.84595	0.0648991	-1.57301
cg06238491	chr19	54876446	LAIR1;LAIR1;LAIR1;LAIR1	5'UTR;1stExon;1stExon;5'UTR	OpenSea	3	--+	-3.32111	0.000896615	0.175253	1	-3.03072	0.00243971	-3.16463	0.00155278	3	---	-0.408628	0.104316	8.95784e-05	0.00809221	1	-0.408628	0.104316	8.95784e-05	-3.03495e-05	-2.86631	0.00415286	-2.14824	0.0316945	-3.06624	0.00216768	-0.323706	0.131491	0.0138236	-9.42894e-05	-2.56446	0.0103336	-2.86378	0.00418624	-2.37852	0.0173821	-0.540654	0.199916	0.0068428	2.93505e-05	0.0522944	0.958294	0.0415296
cg09324669	chr1	234749105			S_Shelf	3	--+	-3.30585	0.000946891	0.179134	1	-2.50268	0.0123258	-3.21738	0.00129367	3	---	-0.918697	0.15554	3.49437e-09	3.91666e-06	0.001457	-0.918697	0.15554	3.49437e-09	-8.74388e-05	-2.7864	0.00532967	-2.41226	0.0158538	-2.77389	0.00553909	-0.876098	0.207449	2.40856e-05	-0.000145297	-2.93625	0.00332206	-1.90919	0.0562377	-2.98291	0.00285517	-1.14253	0.297715	0.000124206	1.22956e-05	0.412439	0.680018	0.346058
cg10231746	chr17	3337719	OR1E2	TSS1500	OpenSea	3	+++	3.30447	0.000951556	0.179313	1	3.20571	0.00134731	3.19091	0.00141824	3	+++	1.24903	0.291897	1.87731e-05	0.00253401	1	1.24903	0.291897	1.87731e-05	0.00035976	1.42485	0.154201	1.56688	0.117142	1.35461	0.175542	1.09836	0.428437	0.0103581	0.000385459	2.05883	0.0395109	2.35112	0.0187171	1.95163	0.0509819	1.38308	0.477317	0.00376008	0.000635503	2.41318	0.0158141	1.68279
cg07253191	chr11	34936862	PDHX;PDHX;APIP;PDHX	TSS1500;TSS1500;Body;TSS1500	N_Shore	3	--+	-3.301	0.000963409	0.179982	1	-3.00828	0.0026273	-3.22128	0.0012762	3	---	-0.773365	0.15718	8.64296e-07	0.000243825	0.360373	-0.773365	0.15718	8.64296e-07	-0.000117611	-3.55947	0.000371608	-3.07321	0.00211772	-3.54897	0.000386739	-0.909864	0.209153	1.35995e-05	-0.000132088	-1.86481	0.0622077	-1.79493	0.0726648	-1.78159	0.0748168	-0.73897	0.293245	0.0117361	4.32452e-05	0.191991	0.847749	0.0608513
cg03983837	chr11	2323801	TSPAN32;C11orf21;C11orf21	Body;TSS1500;TSS1500	OpenSea	3	---	-3.29568	0.000981823	0.180624	1	-3.57918	0.000344678	-3.15088	0.00162778	3	---	-0.69869	0.210354	0.000895369	0.0427036	1	-0.69869	0.210354	0.000895369	-0.000170816	-2.29258	0.0218723	-2.49346	0.0126506	-2.18626	0.0287968	-0.658973	0.285484	0.0209841	-0.000316443	-2.32706	0.0199621	-2.35143	0.0187013	-2.24474	0.0247849	-0.835655	0.401719	0.0375074	-0.000104384	-0.933144	0.350746	-1.21421
cg04162032	chr1	248902767	LOC646627;LOC646627	1stExon;3'UTR	OpenSea	3	+++	3.29644	0.00097917	0.180624	1	2.58001	0.00987962	3.42967	0.000604325	3	+++	0.743614	0.193957	0.000126123	0.010418	1	0.743614	0.193957	0.000126123	8.95403e-05	1.21381	0.224819	0.994438	0.32001	1.18981	0.234119	0.608493	0.254003	0.0165925	0.000109575	2.1786	0.0293612	1.61268	0.106814	2.22322	0.026201	0.977383	0.312126	0.0017399	0.00179536	2.53606	0.0112108	2.03423
cg06543101	chr6	39290342	KCNK16;KCNK16;KCNK16;KCNK16	TSS200;TSS200;TSS200;TSS200	OpenSea	3	+++	3.27656	0.00105081	0.185261	1	3.23808	0.00120339	3.23469	0.00121776	3	+++	0.836703	0.144003	6.23624e-09	6.08955e-06	0.00260024	0.836703	0.144003	6.23624e-09	0.000112411	2.7531	0.00590344	2.33934	0.019318	2.8031	0.00506141	0.986845	0.201991	1.03119e-06	8.08008e-05	1.90729	0.0564837	1.91097	0.056009	1.84963	0.0643666	0.727269	0.244257	0.00290628	0.00014199	0.775909	0.437803	1.24109
cg24279243	chr4	38676559	KLF3	5'UTR	OpenSea	3	---	-3.27821	0.00104468	0.185261	1	-2.82712	0.00469683	-3.30375	0.000954011	3	---	-1.38956	0.218687	2.09641e-10	4.8028e-07	8.7411e-05	-1.38956	0.218687	2.09641e-10	-0.000139944	-1.91828	0.0550751	-2.24805	0.0245728	-1.9114	0.0559534	-1.41501	0.272922	2.16385e-07	-0.00019896	-2.11427	0.034492	-1.03709	0.299692	-2.17932	0.0293077	-1.36041	0.457789	0.00296165	-0.000232414	-1.64197	0.100597	-1.55004
cg13084458	chr4	128553917	INTU	TSS1500	OpenSea	3	--+	-3.27394	0.00106061	0.185533	1	-2.78896	0.00528768	-3.35258	0.000800614	3	---	-0.373705	0.112722	0.000915488	0.0433672	1	-0.373705	0.112722	0.000915488	-6.4259e-05	-3.09428	0.00197289	-3.08776	0.00201669	-2.99333	0.00275953	-0.396803	0.154793	0.0103639	-7.58809e-05	-2.53065	0.0113852	-2.25483	0.0241438	-2.44526	0.0144748	-0.415249	0.200545	0.0383957	7.28823e-05	0.410196	0.681662	1.0633
cg19498794	chr1	178445641	RASAL2;RASAL2	3'UTR;3'UTR	OpenSea	3	+++	3.26364	0.00109992	0.188499	1	2.24812	0.0245683	3.34294	0.000828946	3	+++	1.68763	0.37376	6.32344e-06	0.00112627	1	1.68763	0.37376	6.32336e-06	0.000287491	1.06982	0.284699	0.563984	0.572765	1.24357	0.213659	1.55133	0.547691	0.00461865	0.0005691	2.39047	0.0168269	2.18685	0.0287533	2.32302	0.0201783	1.40443	0.603817	0.0200225	0.000929384	2.41219	0.0158572	1.25855
cg01878435	chr3	121774218	CD86	TSS200	OpenSea	3	---	-3.25981	0.00111487	0.189219	1	-2.96069	0.00306953	-3.22487	0.00126028	3	---	-0.364513	0.0757717	1.50426e-06	0.000371241	0.62721	-0.364513	0.0757717	1.50426e-06	-1.16058e-05	-1.79642	0.0724272	-1.58409	0.113173	-1.7056	0.0880835	-0.383821	0.0982879	9.41986e-05	-4.57671e-05	-2.29404	0.0217883	-2.50615	0.0122052	-2.06747	0.0386899	-0.321277	0.148333	0.030317	-1.19844e-05	-1.5556	0.119803	-0.981309
cg20466954	chr1	84768359	SAMD13;SAMD13;SAMD13;SAMD13	1stExon;5'UTR;5'UTR;Body	S_Shelf	3	---	-3.25827	0.00112096	0.189303	1	-2.75907	0.00579662	-3.2327	0.00122628	3	---	-0.467167	0.13503	0.000540735	0.0300217	1	-0.467167	0.135029	0.00054069	-4.93409e-05	-2.23787	0.0252292	-1.94319	0.0519934	-2.19522	0.0281477	-0.445521	0.178303	0.0124659	-0.000122315	-2.45511	0.014084	-2.1137	0.0345407	-2.37024	0.0177763	-0.752663	0.261692	0.00402569	-4.53237e-06	-0.779783	0.435518	-0.555921
cg10821127	chr11	91987297			OpenSea	3	+++	3.25578	0.00113081	0.18982	1	2.86065	0.0042277	3.19564	0.0013952	3	+++	0.996539	0.272372	0.000253454	0.0173643	1	0.996539	0.272372	0.000253454	0.000219738	1.28912	0.197355	1.19297	0.232883	1.19796	0.230931	0.949128	0.372113	0.0107524	0.000231935	1.70304	0.0885608	1.47308	0.140729	1.754	0.0794307	0.742665	0.47963	0.121523	0.000875269	2.91019	0.00361212	2.50443
cg06850283	chr5	44389769	FGF10	TSS1500	OpenSea	3	--+	-3.25269	0.00114319	0.190893	1	-2.62873	0.0085705	-3.26985	0.00107606	3	---	-0.496133	0.14844	0.000830809	0.0405348	1	-0.493987	0.146428	0.000741975	-7.3934e-05	-2.79454	0.00519735	-2.2821	0.0224836	-2.80071	0.00509906	-0.338254	0.198092	0.0877181	-0.000145794	-2.67026	0.00757921	-2.77787	0.00547173	-2.52922	0.0114316	-0.535775	0.2525	0.0338475	0.000151951	0.219953	0.825908	0.934145
cg26353598	chr1	14824776			OpenSea	3	+++	3.25195	0.00114615	0.191135	1	2.8565	0.00428343	3.33432	0.000855082	3	+++	1.00341	0.283033	0.000392316	0.023945	1	1.00341	0.283033	0.000392316	0.000174748	1.04386	0.296548	0.617601	0.536839	1.2299	0.218735	1.19607	0.41547	0.00399142	0.000254966	1.87955	0.060169	1.70802	0.0876328	1.85417	0.0637147	0.898963	0.462705	0.0520354	0.000926956	3.02051	0.00252346	2.98263
cg07910488	chr2	2030970	MYT1L	5'UTR	OpenSea	3	---	-3.24967	0.0011554	0.191593	1	-2.6989	0.00695694	-3.20214	0.0013641	3	+++	0.534631	0.151838	0.000429803	0.0254667	1	0.534631	0.151838	0.000429803	-6.37878e-05	-2.29499	0.0217338	-1.80431	0.0711831	-2.27298	0.0230271	0.355434	0.212662	0.0946515	-0.000126464	-2.38742	0.0169669	-2.14828	0.0316914	-2.34306	0.0191261	0.720441	0.264269	0.00640742	-7.7193e-06	-0.765932	0.443717	-0.577138
cg26856257	chr1	32805350			S_Shelf	3	--+	-3.24683	0.001167	0.191872	1	-2.39157	0.0167767	-2.9193	0.00350823	3	+++	0.774247	0.185779	3.07855e-05	0.00366225	1	0.774247	0.185779	3.07855e-05	-0.000120957	-2.82771	0.00468819	-2.39966	0.0164102	-2.74569	0.00603844	0.811371	0.245334	0.000942288	-0.000169353	-2.51703	0.011835	-1.71593	0.0861748	-2.59421	0.00948076	0.551453	0.339568	0.104379	0.000129439	0.0964897	0.923132	0.328834
cg05660874	chr19	2332485	SPPL2B;SPPL2B	Body;Body	N_Shelf	3	+-+	3.23938	0.0011979	0.193262	1	2.17484	0.0296417	3.23414	0.00122009	3	---	-0.857251	0.201529	2.10238e-05	0.00276182	1	-0.857251	0.201529	2.10238e-05	0.000192489	2.86241	0.00420429	1.9601	0.0499844	2.8553	0.00429961	-1.04244	0.285496	0.000260878	-6.38832e-06	-0.210323	0.833416	-0.0922864	0.92647	-0.210431	0.833332	-0.640355	0.317158	0.0434827	0.000559377	3.03304	0.00242107	1.92834
cg19706446	chr10	3440313			OpenSea	3	---	-3.2388	0.00120036	0.193316	1	-3.18177	0.00146379	-3.13664	0.00170897	3	+++	0.612164	0.184043	0.000880387	0.0421885	1	0.612164	0.184043	0.000880387	-9.7749e-05	-2.06032	0.0393676	-1.98828	0.0467803	-1.97135	0.0486836	0.645721	0.247413	0.00905714	-0.000269284	-2.86034	0.00423182	-2.77199	0.0055715	-2.74614	0.00603008	0.579387	0.343827	0.0919671	-1.17206e-05	-0.501191	0.616236	-0.584143
cg15454486	chr2	192543810	OBFC2A;OBFC2A	Body;Body	S_Shore	3	+++	3.23319	0.00122417	0.194152	1	3.9094	9.25254e-05	2.93386	0.00334777	3	+++	1.00511	0.288311	0.000489909	0.0279899	1	1.00511	0.288311	0.000489909	0.000698933	2.45759	0.0139874	3.41707	0.000632994	2.1556	0.0311147	1.21997	0.429762	0.00452945	0.000297438	1.71299	0.0867135	1.93206	0.0533519	1.51518	0.129727	0.896484	0.467151	0.0549787	0.000479346	1.30626	0.191464	1.15273
cg13358873	chr2	69271042	ANTXR1;ANTXR1;ANTXR1	Body;Body;Body	OpenSea	3	+++	3.22933	0.00124079	0.195158	1	2.35905	0.0183219	3.25029	0.00115288	3	+++	1.14611	0.267933	1.88919e-05	0.00254318	1	1.11891	0.216355	2.32034e-07	0.000133056	1.14188	0.253502	1.06169	0.288377	1.09388	0.274006	0.798327	0.302282	0.00826619	8.32733e-05	1.45256	0.146345	1.03436	0.300968	1.55319	0.120377	1.46812	0.349933	2.72371e-05	0.000658686	3.34439	0.000824647	2.17325
cg14350337	chr9	140060064	GRIN1;GRIN1;GRIN1	Body;Body;Body	N_Shore	3	+++	3.22367	0.00126559	0.196594	1	2.00917	0.0445193	3.315	0.000916439	3	+++	0.448655	0.127247	0.000422094	0.0251817	1	0.448655	0.127247	0.000422094	4.54029e-05	1.70081	0.0889794	0.971356	0.331371	1.83211	0.0669351	0.372746	0.182482	0.041088	3.71507e-05	1.9358	0.0528926	1.2074	0.227278	1.97877	0.0478417	0.580461	0.214523	0.0068136	0.000104264	2.02787	0.0425733	1.38019
cg12754495	chr3	151102703	P2RY12;MED12L	TSS200;Body	OpenSea	3	---	-3.22111	0.00127694	0.19705	1	-2.1801	0.02925	-3.38862	0.000702442	3	---	-1.0247	0.299922	0.000634217	0.0335883	1	-1.0247	0.299922	0.000634217	-0.000154349	-1.75571	0.0791381	-1.27128	0.203627	-1.78283	0.0746135	-0.982464	0.418378	0.0188609	-0.000463469	-2.5658	0.0102938	-1.83769	0.0661083	-2.62827	0.00858205	-0.927633	0.5445	0.0884481	-3.03918e-05	-1.21301	0.225126	-0.592864
cg26499286	chr17	39472498	KRTAP17-1	TSS1500	OpenSea	3	+++	3.22028	0.00128067	0.197333	1	3.21351	0.00131123	3.07306	0.00211876	3	+++	1.31209	0.267768	9.57938e-07	0.000264165	0.399418	1.31209	0.267767	9.57826e-07	0.000132084	0.499939	0.617118	0.507787	0.611603	0.483885	0.628467	1.44091	0.381929	0.000161473	0.000376207	2.58804	0.00965251	2.51411	0.0119332	2.47624	0.0132774	1.52354	0.454404	0.000799918	0.000815339	2.84727	0.0044096	2.90963
cg14741236	chr5	171985354			OpenSea	3	--+	-3.21884	0.00128709	0.197841	1	-2.38184	0.0172263	-3.05752	0.00223177	3	+++	0.94549	0.187153	4.3729e-07	0.000145515	0.182331	0.94549	0.187153	4.3729e-07	-0.000102012	-2.89773	0.00375873	-1.88072	0.0600096	-2.78573	0.00534079	1.10609	0.260761	2.2176e-05	-0.000171634	-2.84444	0.0044489	-2.04382	0.0409713	-2.7776	0.00547612	0.672302	0.315451	0.0330691	8.10863e-05	0.628986	0.529358	0.045354
cg07694319	chr16	70713203	MTSS1L	Body	N_Shore	3	+++	3.21583	0.00130067	0.198479	1	2.02683	0.0426798	3.15587	0.00160019	3	+++	0.625773	0.171357	0.000260335	0.0177019	1	0.625773	0.171357	0.000260335	4.94371e-05	1.23043	0.218536	0.404329	0.685971	1.22157	0.221869	0.518486	0.249149	0.0374315	7.49924e-05	1.89731	0.0577871	1.32664	0.184627	1.87873	0.0602813	0.901466	0.288286	0.00176612	0.000234955	2.67951	0.00737293	2.02698
cg25255082	chr12	115272264			OpenSea	3	+++	3.2122	0.00131724	0.199546	1	2.98794	0.00280868	3.2297	0.00123919	3	+++	1.03298	0.314071	0.0010054	0.0462293	1	1.03298	0.314069	0.00100535	0.000442424	2.00171	0.0453157	1.73121	0.0834143	2.12487	0.0335976	1.14989	0.45649	0.0117695	0.0002066	1.18175	0.237306	1.1858	0.2357	1.14215	0.253394	0.543425	0.512951	0.289413	0.0010465	2.48847	0.0128295	2.38652
cg16080125	chr7	2774654	GNA12	Body	Island	3	+++	3.2103	0.00132597	0.199845	1	2.51534	0.0118917	3.28436	0.00102216	3	---	-1.52401	0.258766	3.87292e-09	4.20531e-06	0.00161484	-1.52401	0.258766	3.87292e-09	0.000151733	1.59994	0.109613	0.721678	0.470492	1.83303	0.0667978	-1.38016	0.367865	0.000175553	0.000423527	2.65992	0.00781596	2.92429	0.00345247	2.47258	0.0134141	-1.66414	0.444746	0.000182731	0.000281565	1.28712	0.198052	0.72957
cg14089503	chr8	37755555	RAB11FIP1;RAB11FIP1	Body;Body	N_Shore	3	+++	3.20726	0.00134008	0.200156	1	2.32569	0.0200352	3.30083	0.000963976	3	+++	1.23153	0.326558	0.000162435	0.0125493	1	1.23153	0.326558	0.000162435	0.00046937	2.32325	0.0201659	2.04578	0.0407783	2.2952	0.0217215	1.26979	0.438743	0.00380179	3.27883e-05	0.585607	0.55814	0.28713	0.774013	0.746763	0.455206	0.958547	0.609125	0.115569	0.000829299	2.75029	0.00595431	1.67727
cg08751352	chr13	30421866	UBL3	Body	N_Shelf	3	--+	-3.20255	0.00136216	0.201489	1	-2.6784	0.00739751	-3.01069	0.00260659	3	---	-0.795733	0.220246	0.000302762	0.0197866	1	-0.789917	0.207577	0.000141568	-0.000141108	-2.66991	0.00758722	-2.17433	0.0296802	-2.6669	0.00765539	-0.601848	0.281597	0.0325761	-0.000303131	-2.66738	0.00764441	-2.47778	0.0132202	-2.50925	0.0120989	-1.23753	0.382547	0.00121652	0.000125591	0.153407	0.878078	0.339651
cg21219966	chr9	101142609	GABBR2	Body	OpenSea	3	+++	3.1883	0.0014311	0.204429	1	2.44605	0.0144433	3.25808	0.00112168	3	+++	0.883216	0.194305	5.47988e-06	0.0010119	1	0.883216	0.194305	5.47988e-06	0.000141759	2.19648	0.0280576	1.49779	0.134189	2.30587	0.0211179	0.840637	0.273549	0.00211864	0.000147587	1.69014	0.0910019	1.84737	0.0646931	1.57211	0.115926	1.0346	0.336154	0.00208575	0.000179898	1.58746	0.112408	0.82158
cg18606630	chr14	75400792			OpenSea	3	---	-3.18756	0.00143481	0.2046	1	-2.9348	0.00333763	-3.15382	0.00161151	3	+++	0.341973	0.104098	0.00101946	0.0466546	1	0.341973	0.104098	0.00101946	-2.72504e-05	-2.08851	0.0367517	-1.77684	0.0755949	-2.07803	0.0377067	0.400051	0.140131	0.00430585	-5.03979e-05	-1.66461	0.0959906	-1.81749	0.0691425	-1.5626	0.118148	0.309276	0.180461	0.0865626	-5.49033e-05	-1.7587	0.0786285	-1.4793
cg10568634	chr10	5005562	AKR1C1;AKR1C1	5'UTR;1stExon	OpenSea	3	+++	3.18466	0.00144924	0.205717	1	2.35075	0.0187357	3.11219	0.00185702	3	+++	1.19061	0.270556	1.07944e-05	0.00168505	1	1.19061	0.270556	1.07944e-05	5.23541e-05	0.0858528	0.931583	0.0569699	0.954569	0.0967429	0.922931	1.26501	0.395025	0.0013631	0.000339697	3.14232	0.00167616	2.34876	0.018836	3.10303	0.00191553	1.06682	0.448993	0.0175003	0.000594912	2.67458	0.00748228	1.94847
cg19050061	chr4	77134471	SCARB2	Body	N_Shore	3	--+	-3.17877	0.00147903	0.206943	1	-3.27647	0.00105114	-3.05132	0.00227838	3	---	-0.675521	0.140853	1.61925e-06	0.000394504	0.675158	-0.675521	0.140853	1.61925e-06	-0.000101804	-3.45841	0.000543384	-3.49844	0.000467989	-3.38327	0.00071629	-0.71851	0.181213	7.33922e-05	-0.000122398	-2.04505	0.0408496	-2.08929	0.036682	-1.9373	0.0527093	-0.691058	0.263374	0.0086937	9.6958e-05	0.517201	0.605016	0.423614
cg24304518	chr2	113299015	POLR1B;POLR1B	TSS1500;TSS1500	N_Shore	3	---	-3.17222	0.0015128	0.208883	1	-3.80428	0.000142217	-2.7896	0.00527733	3	---	-0.490952	0.150243	0.00108417	0.0487459	1	-0.490952	0.150243	0.00108417	-7.76069e-05	-2.30211	0.0213291	-2.30293	0.0212828	-2.20109	0.0277295	-0.469267	0.201692	0.0199836	-0.000142919	-1.53698	0.124298	-1.99917	0.0455897	-1.31905	0.187151	-0.365411	0.291225	0.209573	-0.000141329	-1.59419	0.110895	-2.33537
cg15787712	chr19	13948243	MIR24-2;MIR23A;MIR27A	TSS1500;TSS1500;TSS1500	S_Shelf	3	+++	3.17094	0.00151948	0.209164	1	2.09471	0.0361971	3.16943	0.00152737	3	+++	0.596363	0.173087	0.00057012	0.0311594	1	0.596363	0.173087	0.00057012	8.10189e-05	1.86227	0.0625651	0.872068	0.383171	1.84939	0.0644014	0.649139	0.252961	0.0102829	5.2659e-05	1.13175	0.257741	0.993631	0.320402	1.14266	0.253178	0.453962	0.287406	0.114217	0.000246198	2.64775	0.00810284	1.93529
cg13928417	chr9	124498782	DAB2IP	Body	Island	3	--+	-3.17028	0.00152292	0.209498	1	-3.10669	0.00189198	-2.99767	0.00272048	3	---	-0.790622	0.212618	0.000200402	0.0146107	1	-0.790622	0.212618	0.000200402	-0.000136801	-2.46898	0.01355	-2.12115	0.0339089	-2.45557	0.014066	-0.723238	0.281278	0.0101329	-0.000432622	-3.13744	0.0017043	-3.28275	0.001028	-2.84833	0.00439489	-0.885737	0.40258	0.0277961	0.000146236	0.502875	0.615052	0.341621
cg10693390	chr11	12411772	PARVA	Body	OpenSea	3	+++	3.16545	0.00154842	0.210308	1	3.27334	0.00106286	3.01818	0.002543	3	+++	0.922822	0.242494	0.000141492	0.0113606	1	0.922822	0.242494	0.000141492	0.000389415	2.64266	0.00822578	2.72139	0.00650079	2.58292	0.00979675	0.969873	0.35421	0.00617894	0.000208618	1.47251	0.140883	1.79857	0.0720861	1.36381	0.172626	0.83541	0.406715	0.0399712	0.000269263	1.20517	0.228139	0.93851
cg07164659	chr8	22526889	BIN3	TSS1500	S_Shore	3	+++	3.16357	0.00155847	0.211072	1	2.90868	0.0036296	3.15836	0.00158661	3	+++	1.03538	0.307665	0.000764666	0.0382798	1	1.04401	0.27756	0.000168975	0.000528633	2.53583	0.0112181	2.48042	0.0131227	2.50909	0.0121043	1.51403	0.428767	0.000413805	0.00020795	1.08549	0.277705	1.48799	0.136752	0.999819	0.317398	0.64539	0.451672	0.153036	0.000293469	1.79549	0.0725764	0.880567
cg06291107	chr20	36157675	BLCAP;BLCAP	TSS1500;TSS1500	S_Shore	3	+++	3.15771	0.00159011	0.21293	1	1.71584	0.0861906	3.34732	0.000815982	3	+++	0.571949	0.167254	0.000627046	0.0333313	1	0.567816	0.15548	0.000260179	2.62089e-05	1.36518	0.172197	0.126178	0.899591	1.63247	0.10258	0.365769	0.225097	0.104176	7.52197e-05	1.79192	0.0731454	1.61709	0.105858	1.75815	0.0787223	0.823083	0.258164	0.00143154	0.000163982	2.5065	0.0121934	1.42408
cg05193538	chr1	26097991	MAN1C1	Body	Island	3	+++	3.15471	0.00160659	0.213404	1	2.48115	0.0130958	3.16451	0.00155342	3	---	-0.989248	0.183364	6.85239e-08	3.58487e-05	0.0285714	-0.989247	0.183363	6.85205e-08	0.000158009	2.50855	0.0121227	2.00489	0.0449744	2.51788	0.0118063	-0.914659	0.256304	0.000358836	1.72015e-05	0.563328	0.573212	0.373249	0.708963	0.633198	0.526604	-0.751443	0.332187	0.0236906	0.000257204	2.42445	0.0153318	1.9462
cg19520280	chr13	111032155	COL4A2	Body	OpenSea	3	+++	3.15292	0.00161649	0.21366	1	3.20031	0.00137278	2.95721	0.00310434	3	+++	0.847787	0.254939	0.000882752	0.0422582	1	0.827285	0.225942	0.000250748	0.000422187	3.49175	0.000479863	3.5803	0.000343202	3.52379	0.000425423	0.475963	0.327843	0.146557	4.32038e-05	1.14522	0.252117	0.540374	0.588939	1.06331	0.287639	1.09143	0.38789	0.00489643	0.000253942	0.438852	0.660769	1.12545
cg16389407	chr1	244376620			OpenSea	3	--+	-3.15154	0.00162411	0.214162	1	-2.78938	0.00528087	-3.04687	0.00231237	3	+++	0.752377	0.180479	3.06242e-05	0.00365036	1	0.752377	0.180479	3.06242e-05	-0.000134104	-3.15795	0.00158881	-2.75577	0.00585538	-3.07407	0.0021116	0.789254	0.23829	0.000925781	-0.00018128	-2.06128	0.0392763	-1.78731	0.0738877	-1.97162	0.0486533	0.559311	0.344917	0.104893	5.16181e-05	0.193809	0.846325	0.0761441
cg04695882	chr16	20756332			S_Shelf	3	---	-3.15035	0.00163076	0.214632	1	-2.49872	0.0124641	-3.26648	0.00108894	3	---	-0.829187	0.198394	2.92151e-05	0.00351962	1	-0.829187	0.198394	2.92151e-05	-0.000118567	-2.35139	0.0187032	-2.03859	0.041491	-2.33663	0.0194583	-0.812365	0.268077	0.00244273	-0.000169763	-1.94754	0.0514698	-1.3996	0.161632	-2.02818	0.0425424	-0.848395	0.371859	0.0225189	-3.3785e-05	-1.00427	0.315246	-0.736598
cg00175403	chr1	12223543			N_Shelf	3	+++	3.1495	0.00163551	0.214648	1	2.82256	0.00476414	3.13014	0.00174726	3	+++	0.733131	0.163256	7.09965e-06	0.00122324	1	0.733131	0.163256	7.09965e-06	0.000131268	2.37089	0.0177451	1.95748	0.0502911	2.40374	0.0162283	0.682015	0.236312	0.00390075	5.12491e-05	0.775122	0.438268	1.008	0.313456	0.77773	0.436728	0.61803	0.28073	0.0277001	0.000201772	2.34829	0.01886	1.95939
cg27204266	chr15	25436114	SNORD115-9;SNORD115-10;SNORD115-12;SNORD115-5	TSS1500;TSS1500;TSS1500;TSS1500	OpenSea	3	+++	3.14977	0.00163398	0.214648	1	3.74277	0.000182001	2.94274	0.00325326	3	+++	0.969549	0.291739	0.000889437	0.0424952	1	0.969549	0.291739	0.000889437	0.000593191	1.96409	0.0495196	2.60256	0.00925302	1.82212	0.0684371	0.839477	0.44618	0.0599072	0.00030606	1.47673	0.139748	2.06275	0.0391361	1.30621	0.191482	0.844493	0.457435	0.0648709	0.000642447	2.06646	0.0387848	1.73959
cg01915791	chr19	36247526	HSPB6	Body	Island	3	---	-3.14894	0.00163865	0.214857	1	-2.49354	0.0126477	-3.17869	0.00147944	3	---	-0.854298	0.242775	0.000433362	0.0256157	1	-0.854298	0.242775	0.000433362	-5.05812e-05	-1.37254	0.169895	-0.880034	0.378841	-1.45928	0.144489	-0.713042	0.321199	0.0264231	-0.000363901	-2.60825	0.00910074	-2.21372	0.0268483	-2.50886	0.012112	-0.915034	0.442898	0.0388271	-0.000217739	-1.52397	0.127517	-1.30699
cg02779016	chr15	43809689	MAP1A	TSS200	OpenSea	3	---	-3.14837	0.00164185	0.214986	1	-2.32032	0.0203237	-3.25143	0.00114825	3	---	-0.63308	0.1751	0.00029973	0.0196439	1	-0.636567	0.171873	0.000212463	-1.93385e-05	-1.25052	0.211108	-0.781461	0.434531	-1.25403	0.20983	-0.811547	0.221626	0.000250457	-0.000163575	-2.10161	0.0355871	-1.83696	0.0662156	-2.05909	0.039486	-0.45815	0.323697	0.156961	-0.000155077	-2.27697	0.0227877	-1.52659
cg02327719	chr1	26185386	C1orf135	Body	N_Shore	3	+++	3.14686	0.00165035	0.215292	1	2.5244	0.0115898	3.10693	0.00189039	3	+++	0.758166	0.156124	1.19668e-06	0.000311268	0.498963	0.758166	0.156124	1.19668e-06	8.63601e-05	2.37159	0.0177116	1.53942	0.123702	2.42857	0.0151585	0.690002	0.211125	0.00108226	5.32146e-05	0.833485	0.404571	1.06444	0.287128	0.780134	0.435312	0.795472	0.276365	0.00399775	0.000233447	2.27373	0.0229822	1.84142
cg12930882	chr5	37825585	GDNF;GDNF;GDNF	Body;Body;Body	OpenSea	3	+++	3.14166	0.00167993	0.216524	1	3.36895	0.000754561	2.92212	0.00347661	3	+++	1.09594	0.299851	0.000257255	0.0175612	1	1.09593	0.299851	0.000257249	0.000545934	1.79548	0.0725776	2.46477	0.0137102	1.61003	0.107392	0.768449	0.438168	0.0794691	0.000318686	1.47005	0.141548	1.81829	0.0690193	1.29161	0.196494	1.13077	0.499444	0.0235704	0.000583699	2.28096	0.0225506	1.44914
cg19427325	chr17	8302479	RNF222	TSS1500	OpenSea	3	--+	-3.13877	0.00169658	0.217127	1	-3.27221	0.00106711	-2.93093	0.00337944	3	+++	1.14768	0.266804	1.6957e-05	0.00235835	1	1.14768	0.266804	1.6957e-05	-0.00023075	-2.47438	0.0133468	-2.18946	0.0285637	-2.3619	0.0181816	1.38043	0.357501	0.000112769	-0.00064129	-2.79751	0.00514979	-3.20407	0.00135501	-2.61073	0.00903482	0.776159	0.496347	0.117878	0.000133467	0.176322	0.860041	0.0039927
cg06524668	chr16	85298355			OpenSea	3	+++	3.13288	0.00173098	0.218577	1	2.18571	0.0288371	3.27834	0.00104419	3	+++	0.624973	0.1712	0.000261679	0.0177673	1	0.624973	0.1712	0.000261679	9.635e-05	1.35187	0.176417	1.14253	0.253233	1.36707	0.171602	0.567662	0.250517	0.0234537	0.000112823	2.97108	0.00296751	1.91649	0.0553025	3.19224	0.00141172	0.762738	0.288465	0.00819029	0.000107007	1.09428	0.273834	0.682451
cg25898076	chr12	131559071	GPR133	Body	S_Shelf	3	+++	3.13008	0.0017476	0.218852	1	2.64071	0.00827321	3.08739	0.00201922	3	+++	0.959123	0.226886	2.36469e-05	0.00301428	1	0.959123	0.226886	2.36469e-05	0.000256079	1.86242	0.0625433	2.01515	0.0438894	1.7994	0.0719561	1.06795	0.325872	0.00104835	4.67973e-05	1.22675	0.219915	0.580309	0.561706	1.27423	0.202582	0.792795	0.38414	0.039035	0.000431394	2.45347	0.0141485	2.01427
cg23107301	chr10	78906841	KCNMA1;KCNMA1;KCNMA1;KCNMA1	Body;Body;Body;Body	OpenSea	3	+++	3.12813	0.00175924	0.219038	1	1.72187	0.0850934	3.52464	0.000424066	3	+++	1.08269	0.273145	7.37635e-05	0.00701555	1	1.08269	0.273145	7.37635e-05	0.000244647	2.2522	0.0243098	1.04036	0.298174	2.68463	0.00726108	1.0486	0.41299	0.0111157	3.7409e-05	1.14003	0.254275	0.418867	0.675313	1.33272	0.182623	1.02988	0.441939	0.0197863	0.000492357	2.03512	0.0418391	1.62816
cg19588408	chr7	28848902	CREB5;CREB5;CREB5;CREB5	Body;Body;Body;Body	OpenSea	3	---	-3.12219	0.00179512	0.219773	1	-4.1347	3.5542e-05	-3.23005	0.00123768	3	+++	0.292452	0.0855615	0.000630765	0.0334735	1	0.29245	0.0855598	0.00063065	-1.96861e-05	-1.97164	0.0486506	-1.93662	0.0527917	-2.15308	0.0313125	0.234153	0.112948	0.0381618	-3.81009e-05	-2.10896	0.034948	-2.04108	0.0412433	-2.10944	0.034907	0.268141	0.148822	0.0715846	-0.000130441	-1.26087	0.207355	-3.44183
cg04742719	chr7	100463759	SLC12A9;TRIP6	Body;TSS1500	Island	3	+++	3.1126	0.00185447	0.223026	1	2.11249	0.0346442	3.13794	0.00170142	3	---	-0.61705	0.185235	0.000864791	0.0416951	1	-0.61705	0.185235	0.000864791	0.000174098	3.13845	0.00169844	2.14934	0.0316075	3.14361	0.00166876	-0.688353	0.26183	0.00856348	4.83249e-05	1.04149	0.297647	0.8019	0.422611	1.00535	0.314728	-0.367572	0.31463	0.242699	0.000128169	0.94595	0.344174	0.505269
cg05089897	chr21	38886664	DYRK1A;DYRK1A;DYRK1A;DYRK1A;DYRK1A	3'UTR;3'UTR;3'UTR;3'UTR;3'UTR	OpenSea	3	+++	3.1081	0.00188291	0.224577	1	2.88324	0.00393608	3.05926	0.00221882	3	+++	0.890112	0.232364	0.000127789	0.0105301	1	0.89011	0.232361	0.000127773	0.000164071	1.15103	0.24972	1.10409	0.269555	1.13301	0.257209	0.771265	0.331044	0.0198171	0.000230223	2.35741	0.0184029	2.18706	0.0287384	2.32644	0.0199952	0.672797	0.384516	0.0801661	0.00051196	2.02769	0.0425924	1.83267
cg02570354	chr3	31728749	OSBPL10	Body	OpenSea	3	---	-3.10593	0.00189682	0.224941	1	-2.05204	0.0401659	-3.17175	0.00151524	3	+++	0.507145	0.151101	0.000789878	0.0391986	1	0.507145	0.151101	0.000789878	-2.16972e-06	-1.15807	0.246836	-0.441317	0.658984	-1.2184	0.223073	0.545829	0.206515	0.00821643	-0.000132071	-3.10333	0.00191356	-2.42752	0.0152026	-3.01068	0.00260661	0.442854	0.255953	0.0835923	-2.85236e-05	-1.14135	0.253726	-0.741351
cg14016418	chr2	65065975			OpenSea	3	+++	3.09376	0.00197637	0.227966	1	1.73241	0.0832014	3.19375	0.0014044	3	+++	0.688944	0.181378	0.000145643	0.0116115	1	0.688945	0.181375	0.000145599	7.62639e-05	1.2524	0.210423	0.729856	0.465478	1.25453	0.209649	0.623396	0.260579	0.0167409	0.000117151	2.86004	0.00423589	1.79118	0.073264	3.02312	0.0025018	0.992306	0.304416	0.00111528	0.00011322	1.27641	0.201811	0.455097
cg20892847	chr12	58011875			N_Shore	3	+++	3.09119	0.00199356	0.22861	1	3.30387	0.000953612	3.22036	0.0012803	3	+++	1.05851	0.303966	0.000497074	0.0282753	1	1.05851	0.303966	0.000497074	0.000270325	1.83945	0.0658488	1.10448	0.269386	2.07063	0.0383937	0.95309	0.424922	0.0248986	1.88831e-05	0.674472	0.500012	0.273444	0.784512	0.831086	0.405925	1.33546	0.491632	0.00660013	0.00239296	3.05102	0.00228063	4.92456
cg10991454	chr2	30834674	LCLAT1;LCLAT1	Body;Body	OpenSea	3	+++	3.08899	0.0020084	0.229098	1	2.32303	0.0201778	3.18073	0.00146905	3	+++	0.887046	0.251385	0.000417701	0.0249875	1	0.828857	0.18913	1.17344e-05	6.53234e-05	0.893208	0.371746	0.517148	0.605053	0.942884	0.34574	0.594868	0.267971	0.0264256	0.000141698	1.88385	0.0595846	1.99851	0.0456611	1.77757	0.0754738	0.819502	0.316052	0.00951612	0.000313067	2.88408	0.00392555	1.6929
cg10837116	chr12	53069933	KRT1	Body	OpenSea	3	+++	3.08568	0.00203087	0.229979	1	2.4643	0.0137283	3.05568	0.00224552	3	+++	0.903006	0.17691	3.31991e-07	0.000118718	0.138426	0.903006	0.17691	3.31991e-07	0.00012581	2.25662	0.0240318	1.61264	0.106822	2.26986	0.0232162	1.03119	0.249658	3.62123e-05	6.33762e-05	1.09391	0.273993	1.08947	0.275947	1.07631	0.281789	0.720186	0.297855	0.0156101	0.000256179	1.99705	0.0458194	1.59325
cg12967723	chr7	100464145	SLC12A9;TRIP6	Body;TSS1500	Island	3	+++	3.0779	0.00208465	0.231742	1	2.73485	0.00624086	3.05068	0.00228321	3	---	-0.711549	0.180201	7.8599e-05	0.00734971	1	-0.711549	0.180201	7.8599e-05	0.000175594	2.68644	0.00722189	2.25741	0.0239822	2.67897	0.0073849	-0.872218	0.25721	0.000696197	5.67939e-05	1.21631	0.223866	0.973248	0.33043	1.24107	0.214581	-0.42159	0.302324	0.163167	0.000227379	1.26923	0.204359	1.42505
cg09956615	chr7	2672989	TTYH3	Body	S_Shore	3	---	-3.07244	0.00212316	0.233579	1	-2.82135	0.00478223	-3.07546	0.00210181	3	---	-0.75788	0.170618	8.91386e-06	0.0014581	1	-0.75788	0.170618	8.91386e-06	-0.000107301	-2.63491	0.00841588	-2.47454	0.0133407	-2.64415	0.00818974	-0.724508	0.226927	0.00140954	-9.675e-05	-0.900733	0.36773	-1.20112	0.229706	-0.771426	0.440455	-0.830947	0.299825	0.00558086	-8.65912e-05	-1.69551	0.0899781	-1.04669
cg05404865	chr15	51683249	GLDN	Body	OpenSea	3	---	-3.06756	0.00215813	0.234463	1	-2.3471	0.0189203	-2.95904	0.00308597	3	+++	0.604628	0.162639	0.000201122	0.0146402	1	0.602373	0.158966	0.000151066	-2.68784e-05	-0.937257	0.348626	-0.921193	0.35695	-0.886652	0.375266	0.402801	0.225037	0.0734652	-0.000103828	-2.744	0.00606959	-1.65203	0.0985277	-2.6964	0.00700933	0.819404	0.2695	0.00236217	-0.000108226	-1.77607	0.0757221	-1.61235
cg12280471	chr1	247587794	NLRP3;NLRP3;NLRP3;NLRP3;NLRP3	Body;Body;Body;Body;Body	OpenSea	3	---	-3.06714	0.00216118	0.234517	1	-2.37894	0.0173624	-3.0725	0.00212273	3	+++	0.639153	0.190067	0.000771622	0.0385447	1	0.639153	0.190067	0.000771622	-0.000100086	-2.20986	0.0271151	-1.81594	0.0693796	-2.19592	0.0280978	0.77649	0.264827	0.00336711	-0.00012468	-1.85637	0.0634014	-1.36407	0.172544	-1.82331	0.0682571	0.518159	0.322804	0.108454	-5.25419e-05	-1.12936	0.258746	-0.829694
cg01494454	chr12	25055214	BCAT1	Body	N_Shore	3	---	-3.05483	0.00225185	0.237984	1	-2.38055	0.0172867	-3.28502	0.00101974	3	---	-0.334591	0.0903906	0.000214235	0.0153515	1	-0.334591	0.0903906	0.000214235	-2.49617e-06	-1.27808	0.201221	-0.574108	0.565895	-1.60393	0.108729	-0.364134	0.116324	0.00174604	-5.00848e-05	-2.19245	0.0283467	-1.93849	0.0525634	-2.24377	0.0248474	-0.267639	0.174761	0.125657	-5.02827e-05	-1.94438	0.0518495	-1.8045
cg12884141	chr11	68191091	LRP5	Body	Island	3	---	-3.05407	0.00225758	0.238091	1	-2.62441	0.00867989	-2.9755	0.00292511	3	+++	0.430038	0.0954065	6.56187e-06	0.00115736	1	0.430038	0.0954065	6.56187e-06	-8.73038e-06	-0.746104	0.455605	-0.869001	0.384846	-0.653065	0.513714	0.325412	0.134954	0.0158969	-6.18558e-05	-3.51687	0.000436669	-2.83954	0.00451781	-3.44736	0.000566084	0.567065	0.162142	0.000469951	-1.30516e-05	-1.09753	0.27241	-0.855119
cg25668093	chr15	95399279			Island	3	---	-3.04387	0.00233554	0.239892	1	-2.69647	0.00700788	-2.99113	0.00277951	3	+++	0.841171	0.253989	0.000926831	0.0436763	1	0.841171	0.253989	0.000926831	-0.000230306	-2.36336	0.01811	-2.27071	0.0231648	-2.29804	0.0215597	0.824906	0.350425	0.0185719	-0.000182913	-0.904203	0.365888	-0.933298	0.350666	-0.83047	0.406273	0.799224	0.460499	0.0826418	-0.000206612	-1.99285	0.0462775	-1.37629
cg22570970	chr6	15401067	JARID2	Body	OpenSea	3	+++	3.03879	0.00237528	0.241028	1	2.77564	0.0055093	2.97539	0.00292619	3	---	-1.5661	0.275029	1.23886e-08	1.01683e-05	0.00516549	-1.5661	0.275029	1.23886e-08	0.000356469	2.15941	0.030818	1.96758	0.0491168	2.16543	0.0303551	-1.55995	0.387552	5.6941e-05	0.000138691	0.928675	0.353057	0.970214	0.33194	0.892368	0.372196	-1.43178	0.471455	0.00239004	0.000648439	2.22383	0.0261597	1.89498
cg26823762	chr2	42369093			OpenSea	3	---	-3.03696	0.00238975	0.241815	1	-2.74411	0.00606757	-3.05182	0.00227456	3	---	-0.923507	0.227803	5.03569e-05	0.00528616	1	-0.905532	0.181378	5.95961e-07	-7.59203e-05	-1.60448	0.108608	-1.69052	0.0909294	-1.65336	0.0982581	-0.719511	0.241404	0.00287751	-0.000180941	-2.52197	0.0116699	-1.91367	0.055662	-2.5669	0.0102613	-1.35531	0.331522	4.34826e-05	-8.59746e-05	-1.09065	0.275429	-1.09396
cg15294263	chr21	46723167			S_Shore	3	--+	-3.02558	0.0024816	0.24486	1	-3.05023	0.00228664	-2.90979	0.00361667	3	+++	0.735194	0.19783	0.000202172	0.0146925	1	0.735194	0.19783	0.000202172	-0.000123992	-2.12182	0.0338529	-2.09422	0.0362407	-2.12803	0.0333348	0.741564	0.269845	0.00599399	-0.00032278	-3.42973	0.000604186	-3.06086	0.00220701	-3.29005	0.00100169	0.536566	0.359702	0.135779	9.22302e-05	0.67908	0.497087	0.160982
cg00086577	chr6	32122894	PPT2;PPT2	Body;Body	S_Shore	3	+++	3.0253	0.00248387	0.245011	1	2.32008	0.0203365	3.01487	0.00257093	3	---	-1.04831	0.23586	8.80413e-06	0.00144468	1	-1.04831	0.235859	8.80329e-06	0.000199963	1.91387	0.0556365	1.37532	0.169032	1.90099	0.0573029	-0.914696	0.336066	0.0064932	6.65086e-05	0.419774	0.67465	0.681752	0.495396	0.463101	0.643292	-1.48782	0.407703	0.000262973	0.000478096	3.11674	0.00182861	2.09157
cg22107533	chr15	45028083	TRIM69;TRIM69	TSS1500;TSS1500	OpenSea	3	+++	3.01953	0.00253168	0.24652	1	2.6661	0.00767361	2.88576	0.00390474	3	+++	0.981242	0.238084	3.76557e-05	0.00427248	1	0.981242	0.238084	3.76557e-05	0.000203094	1.68262	0.0924482	1.42772	0.153372	1.53983	0.123601	0.807018	0.334011	0.0156858	0.000196062	1.77231	0.076343	1.62988	0.103128	1.73716	0.0823586	1.0114	0.415931	0.0150305	0.000413248	1.82883	0.0674256	1.61542
cg20514520	chr2	101417287			OpenSea	3	---	-3.01564	0.00256439	0.247757	1	-4.20571	2.60262e-05	-2.79537	0.00518401	3	++-	0.631445	0.153511	3.89962e-05	0.00437088	1	0.631451	0.153505	3.89608e-05	-1.21603e-05	-1.11868	0.263278	-0.668797	0.503625	-1.15743	0.247095	0.774569	0.208317	0.00020063	-0.00013435	-2.64	0.00829064	-2.38954	0.0168694	-2.50998	0.0120739	0.60586	0.259687	0.0196459	-0.00056403	-1.55223	0.120607	-4.85623
cg20944379	chr1	207069392	IL24;IL24	TSS1500;TSS1500	OpenSea	3	---	-3.01152	0.00259942	0.248107	1	-2.3057	0.0211276	-3.00197	0.0026824	3	+++	1.02978	0.186122	3.15116e-08	2.01209e-05	0.0131389	1.02978	0.186122	3.15116e-08	-5.03378e-05	-1.64317	0.100349	-1.17573	0.239703	-1.57492	0.115275	0.940309	0.252405	0.000195005	-0.000177785	-2.20349	0.0275601	-1.93575	0.0528988	-2.12613	0.0334928	1.11184	0.327864	0.000695965	-5.80277e-05	-1.36038	0.17371	-0.85955
cg02107842	chr5	66255772	MAST4;MAST4;MAST4	Body;Body;Body	OpenSea	3	+++	3.00897	0.00262137	0.249144	1	3.08161	0.00205885	3.17323	0.00150756	3	+++	0.852008	0.243686	0.000471707	0.0272524	1	0.852008	0.243686	0.000471707	0.000297807	1.51119	0.13074	2.24017	0.02508	1.46872	0.141909	0.658836	0.336916	0.0505255	0.000232593	2.13142	0.0330547	2.17459	0.0296608	2.11319	0.0345845	1.21546	0.386248	0.00165042	0.000526787	1.61417	0.106489	0.746339
cg21229268	chr21	34442350	OLIG1	TSS200	Island	3	--+	-3.00546	0.0026518	0.250237	1	-1.98054	0.0476428	-3.25954	0.00111594	3	---	-0.495531	0.138943	0.000361884	0.0225685	1	-0.495531	0.138943	0.000361884	-5.15891e-05	-2.26209	0.0236916	-1.93197	0.0533636	-2.34421	0.0190677	-0.504046	0.182899	0.00585366	-0.000138066	-3.15111	0.00162651	-2.86126	0.00421956	-3.03668	0.00239199	-0.489977	0.242439	0.0432764	0.000278424	0.57962	0.562171	1.88401
cg09203802	chr10	82178348	C10orf58;C10orf58	Body;5'UTR	OpenSea	3	--+	-3.00425	0.00266241	0.250702	1	-1.61076	0.107233	-3.10249	0.001919	3	+++	0.769994	0.165237	3.16291e-06	0.000666732	1	0.769994	0.165237	3.16291e-06	-6.06429e-05	-2.74198	0.00610696	-1.56554	0.117457	-2.77438	0.00553077	0.920635	0.2264	4.77429e-05	-9.61446e-05	-2.21941	0.026459	-1.3334	0.182402	-2.32403	0.0201239	0.483659	0.286283	0.0911347	1.48311e-05	0.127253	0.89874	0.362279
cg16547579	chr20	4954333	SLC23A2;SLC23A2	5'UTR;5'UTR	OpenSea	3	---	-3.00362	0.00266792	0.250788	1	-2.87798	0.00400235	-2.86289	0.00419795	3	---	-1.32794	0.329485	5.56935e-05	0.00568742	1	-1.23064	0.21353	8.24827e-09	-0.00010528	-2.07338	0.0381371	-1.73462	0.0828075	-2.00415	0.0450544	-1.11752	0.278957	6.17379e-05	-0.000308709	-2.51328	0.0119614	-2.40419	0.0162081	-2.3021	0.0213297	-0.987191	0.392323	0.0118605	-5.8763e-05	-0.412558	0.679931	-0.733476
cg08157575	chr14	101660727			OpenSea	3	+++	3.00274	0.00267565	0.251154	1	3.12757	0.00176257	2.71886	0.0065508	3	+++	0.779573	0.230161	0.000706396	0.0363131	1	0.779573	0.230161	0.000706396	0.000169474	0.985728	0.324267	1.13776	0.25522	0.949144	0.342547	0.838105	0.332641	0.0117505	0.00028154	2.77104	0.00558773	2.58065	0.00986155	2.5791	0.00990583	0.618881	0.389549	0.112125	0.000414989	1.54869	0.121455	1.82361
cg09985078	chr2	173843295	RAPGEF4;RAPGEF4	Body;Body	OpenSea	3	---	-3.00112	0.00268992	0.25147	1	-2.48698	0.0128833	-2.86458	0.00417558	3	+++	0.498586	0.144779	0.000573666	0.031304	1	0.498586	0.144779	0.000573666	-2.22556e-05	-1.1312	0.257973	-0.953608	0.340282	-1.11632	0.264283	0.542626	0.198536	0.0062735	-0.000111475	-2.84301	0.00446902	-1.91339	0.055698	-2.71602	0.00660721	0.378474	0.262322	0.149082	-8.02366e-05	-1.2687	0.204548	-1.54764
cg14465992	chr5	195790			S_Shore	3	--+	-2.99725	0.00272427	0.252869	1	-1.90939	0.0562122	-2.87998	0.00397704	3	+++	0.723123	0.191789	0.000162978	0.0125555	1	0.723123	0.191789	0.000162978	-7.2809e-05	-1.83045	0.0671825	-1.43754	0.150565	-1.84222	0.0654427	0.833507	0.263279	0.00154619	-0.000277391	-3.20398	0.00135543	-2.70749	0.00677948	-3.0947	0.00197009	0.620004	0.352729	0.0787923	0.000201905	0.0868653	0.930779	1.19419
cg05462339	chr5	138311077	SIL1;SIL1	Body;Body	OpenSea	3	+++	2.9926	0.0027661	0.253761	1	2.58462	0.00974861	2.98917	0.00279739	3	+++	0.689444	0.201278	0.000614037	0.0328618	1	0.689444	0.201278	0.000614037	0.000147162	1.1685	0.242606	1.23011	0.218656	1.14777	0.251063	0.553408	0.301315	0.0662625	0.000157917	2.95401	0.0031367	2.17652	0.0295166	2.97344	0.00294485	0.859428	0.31856	0.00697875	0.000237866	1.07219	0.283636	1.07207
cg25528806	chr11	124190035	OR8D2	1stExon	OpenSea	3	---	-2.9878	0.00280994	0.254362	1	-1.85654	0.0633765	-3.46926	0.000521893	3	+++	0.983356	0.221043	8.63914e-06	0.00142152	1	0.983356	0.221043	8.63914e-06	-3.41809e-05	-1.10528	0.269037	-0.739694	0.459486	-1.11036	0.266844	1.10864	0.31191	0.000378883	-0.000143129	-2.07355	0.0381207	-1.2144	0.224594	-2.03977	0.0413737	0.645621	0.363851	0.0759952	-0.000200018	-2.1761	0.0295477	-1.36879
cg05061501	chr12	131258419			OpenSea	3	+++	2.98163	0.00286714	0.2559	1	2.43633	0.0148371	2.96912	0.00298649	3	---	-0.572959	0.146281	8.9712e-05	0.00810178	1	-0.572959	0.146281	8.9712e-05	7.69796e-05	1.45902	0.14456	1.38053	0.167423	1.41296	0.157667	-0.541266	0.208253	0.00934741	9.57507e-05	2.40399	0.0162172	2.04169	0.0411824	2.33919	0.0193257	-0.437768	0.257337	0.0889154	8.42762e-05	1.30887	0.190577	0.729727
cg13512948	chr14	53427431			OpenSea	3	---	-2.97711	0.00290982	0.257048	1	-5.84324	5.11955e-09	-2.54903	0.0108023	3	+++	0.724545	0.177385	4.41555e-05	0.00479575	1	0.724545	0.177385	4.41555e-05	-0.000385579	-2.06593	0.0388347	-5.97027	2.36856e-09	-1.65419	0.0980888	0.941166	0.26644	0.000411846	-0.000168192	-2.33562	0.0195109	-2.43873	0.014739	-2.20665	0.0273387	0.465704	0.28829	0.106225	-6.36255e-05	-0.576434	0.564322	-1.10624
cg10494848	chr6	57127617			OpenSea	3	+++	2.97608	0.00291962	0.257225	1	3.29685	0.000977763	2.73024	0.00632889	3	+++	0.616343	0.153649	6.03681e-05	0.0060203	1	0.616343	0.153649	6.03681e-05	6.89224e-05	1.31289	0.189218	1.2221	0.221668	1.34567	0.17841	0.500538	0.206558	0.0153829	0.000140521	2.98638	0.00282298	2.93782	0.00330524	2.85167	0.00434898	0.791755	0.256205	0.00199941	0.000330724	0.809673	0.418128	1.63774
cg09639430	chr10	131694830	EBF3	Body	Island	3	+++	2.97336	0.00294555	0.257707	1	2.48999	0.0127745	2.95426	0.00313418	3	+++	1.10311	0.264515	3.04198e-05	0.00363326	1	1.10311	0.264515	3.04198e-05	0.000234529	1.41589	0.156807	1.23015	0.21864	1.3865	0.165595	1.04287	0.379892	0.00604764	0.000338084	2.6001	0.00931953	2.43066	0.0150715	2.5486	0.0108156	0.918967	0.440156	0.0368141	0.000277265	1.11974	0.262826	0.582645
cg25423174	chr3	12236303			OpenSea	3	+++	2.97297	0.0029493	0.257804	1	2.32114	0.0202791	2.98254	0.00285863	3	+++	1.39565	0.37689	0.000212997	0.0152824	1	1.36334	0.238807	1.13674e-08	0.000302652	2.93171	0.00337105	2.26136	0.0237367	2.95591	0.0031175	0.937993	0.337897	0.0055036	0.000110303	0.786585	0.431525	1.01138	0.311834	0.703255	0.481897	2.05661	0.406476	4.20121e-07	0.000220575	1.23435	0.217071	0.535467
cg08220614	chr19	54491255			N_Shelf	3	+++	2.9679	0.00299846	0.258838	1	1.94485	0.0517932	3.08101	0.00206299	3	+++	0.767107	0.231981	0.000943805	0.0441545	1	0.77363	0.207688	0.000195344	0.000179558	2.20827	0.0272254	1.60631	0.108206	2.28118	0.022538	1.00632	0.299256	0.000771772	5.06001e-05	1.37234	0.169959	0.664837	0.506155	1.46725	0.142307	0.330112	0.364163	0.364674	0.00019619	1.49625	0.134588	1.04401
cg19215199	chr10	81005284	ZMIZ1	Body	S_Shore	3	---	-2.96579	0.00301906	0.259109	1	-2.43261	0.0149904	-3.0097	0.00261502	3	+++	0.515068	0.155452	0.000921838	0.0435296	1	0.515068	0.155452	0.000921838	-4.78967e-05	-1.62247	0.104704	-1.42741	0.153463	-1.66985	0.09495	0.562301	0.214786	0.00884565	-0.000105651	-2.42587	0.0152717	-1.61438	0.106446	-2.47226	0.013426	0.55838	0.275448	0.0426448	-6.11299e-05	-1.0348	0.300763	-1.16002
cg15258981	chr21	45845112	TRPM2	Body	Island	3	--+	-2.96442	0.00303259	0.259535	1	-3.04773	0.00230579	-2.78494	0.00535384	3	+++	0.359175	0.10656	0.000749937	0.0378273	1	0.359175	0.10656	0.000749937	-5.24241e-05	-2.47471	0.0133345	-2.84331	0.00446483	-2.32963	0.0198255	0.415677	0.146471	0.00454051	-5.86318e-05	-2.46341	0.0137623	-2.13024	0.0331519	-2.38352	0.0171478	0.20709	0.181235	0.25318	2.93844e-05	0.139816	0.888805	0.068776
cg05162523	chr1	25240938	RUNX3;RUNX3	Body;Body	OpenSea	3	+++	2.96236	0.00305294	0.260422	1	2.29582	0.0216864	3.05331	0.00226329	3	---	-1.52283	0.406578	0.000180051	0.0135024	1	-1.52283	0.406578	0.000180051	0.000606109	1.21594	0.224008	1.17129	0.24148	1.31859	0.187305	-1.55278	0.622227	0.0125774	0.000314748	1.84341	0.0652691	1.1827	0.236929	1.85466	0.0636443	-1.27881	0.633048	0.043374	0.00129585	2.24724	0.0246248	1.72631
cg02140384	chr1	61518897			N_Shore	3	---	-2.96129	0.00306351	0.26079	1	-2.71725	0.00658262	-2.94065	0.00327528	3	---	-0.771813	0.223407	0.000550817	0.0304212	1	-0.733614	0.19077	0.00012029	-8.04935e-05	-1.10304	0.270011	-1.76185	0.078095	-0.9022	0.366951	-0.533149	0.242359	0.0278189	-0.000264663	-3.05476	0.00225238	-2.25386	0.0242048	-3.0803	0.00206795	-0.88046	0.374353	0.0186754	-1.06343e-05	-0.977408	0.328367	-0.547075
cg06183849	chr1	165190886	LMX1A	Body	OpenSea	3	+++	2.95876	0.00308875	0.261939	1	2.75125	0.00593681	2.85712	0.00427507	3	+++	0.776254	0.180969	1.79138e-05	0.00245055	1	0.776254	0.180969	1.79138e-05	0.000114839	1.20318	0.228907	1.32243	0.186025	1.16847	0.242618	0.768171	0.258496	0.00296159	8.79304e-05	1.58679	0.112561	1.36483	0.172306	1.51032	0.130962	0.734794	0.307823	0.0169833	0.000302621	2.55704	0.0105566	2.23766
cg11397878	chr10	121798120			OpenSea	3	---	-2.95907	0.00308572	0.261939	1	-2.50468	0.0122564	-3.36839	0.00075608	3	+++	0.852323	0.193766	1.08895e-05	0.00169597	1	0.852323	0.193766	1.08895e-05	-9.94177e-05	-2.34444	0.0190559	-1.89563	0.0580085	-2.33225	0.0196876	0.856722	0.256694	0.0008453	-9.36535e-05	-1.47623	0.139882	-0.742183	0.457976	-1.59019	0.111793	0.807442	0.36183	0.0256445	-0.000192968	-1.17658	0.239362	-1.70695
cg12996913	chr3	72338454			OpenSea	3	---	-2.95506	0.00312606	0.263319	1	-4.35075	1.3567e-05	-3.11895	0.00181498	3	---	-0.453663	0.105658	1.75709e-05	0.00242112	1	-0.453663	0.105658	1.75709e-05	-4.57655e-05	-2.6013	0.00928722	-2.95105	0.003167	-2.45068	0.0142587	-0.515445	0.13367	0.000115205	-7.73769e-05	-1.77521	0.0758639	-2.26433	0.023554	-1.5202	0.128461	-0.259452	0.202416	0.199921	-0.000113029	-0.478754	0.632114	-2.27665
cg20732478	chr2	176993643	HOXD8	TSS1500	Island	3	---	-2.95108	0.00316665	0.264255	1	-2.80003	0.00510986	-2.86188	0.00421135	3	---	-0.304895	0.0885291	0.00057317	0.0312892	1	-0.304882	0.0885139	0.000572211	-2.24213e-05	-2.38727	0.0169741	-2.03283	0.0420694	-2.38374	0.0171376	-0.25835	0.116939	0.0271563	-4.48027e-05	-1.77523	0.0758597	-2.06263	0.0391479	-1.56099	0.118527	-0.234741	0.160699	0.144084	-3.52011e-06	-0.7539	0.450909	-0.58016
cg08594681	chr8	27468684	CLU;CLU;CLU;CLU	1stExon;Body;Body;5'UTR	N_Shelf	3	---	-2.94742	0.00320442	0.26515	1	-2.25269	0.0242787	-3.18622	0.00144143	3	---	-1.25245	0.233195	7.83766e-08	3.97562e-05	0.0326796	-1.25245	0.233195	7.83766e-08	-2.63103e-05	-0.828836	0.407197	-0.653546	0.513404	-0.855016	0.392542	-1.24678	0.31492	7.52473e-05	-0.000351817	-3.46337	0.000533458	-2.41139	0.0158919	-3.58115	0.000342088	-1.27629	0.417561	0.00223909	-9.6054e-05	-0.834134	0.404205	-0.886621
cg02152108	chr22	37641506	RAC2	TSS1500	OpenSea	3	--+	-2.94195	0.00326149	0.266849	1	-2.83437	0.00459168	-2.76246	0.00573672	3	---	-0.734682	0.214751	0.000623721	0.0331908	1	-0.734682	0.214751	0.000623721	-0.000112509	-1.91833	0.0550691	-1.80084	0.0717277	-1.86878	0.0616539	-0.576309	0.282623	0.0414354	-0.000416914	-3.13713	0.00170612	-2.96387	0.00303801	-2.93665	0.0033178	-0.818805	0.414531	0.0482391	6.93157e-05	0.237207	0.812496	0.0974104
cg11573518	chr7	73721031	CLIP2;CLIP2	5'UTR;5'UTR	S_Shore	3	+++	2.93463	0.0033395	0.269049	1	2.55436	0.0106384	2.86228	0.004206	3	---	-1.09253	0.326594	0.000822167	0.0402626	1	-1.09253	0.326594	0.000822167	0.000291076	0.402018	0.687671	0.88056	0.378556	0.367292	0.713401	-1.15248	0.477911	0.0158872	0.000338137	2.0683	0.0386118	1.66393	0.0961265	2.05252	0.0401192	-0.681004	0.54124	0.208308	0.000911265	3.00506	0.00265528	2.07291
cg15882566	chr15	43503034	EPB42;EPB42	Body;Body	OpenSea	3	+++	2.93138	0.0033746	0.269707	1	2.41683	0.0156565	2.78417	0.00536642	3	+++	1.0105	0.204737	7.99181e-07	0.000230445	0.333223	1.0105	0.204737	7.99181e-07	0.000269761	2.5139	0.0119403	2.51335	0.0119592	2.39185	0.0167639	1.12469	0.304461	0.000220717	1.74107e-05	1.28735	0.197973	0.374372	0.708127	1.35129	0.176603	0.858474	0.333012	0.00994009	0.000231732	1.11706	0.263969	1.14139
cg09866569	chr16	2737340	KCTD5	Body	OpenSea	3	---	-2.92815	0.00340983	0.270499	1	-2.76732	0.00565199	-3.06383	0.00218526	3	---	-0.67904	0.168939	5.83374e-05	0.00587681	1	-0.67904	0.168939	5.83374e-05	-7.48047e-05	-2.17734	0.0294555	-1.74595	0.0808195	-2.17653	0.0295158	-0.772145	0.234548	0.000994574	-0.000134842	-2.01638	0.0437607	-1.77299	0.0762302	-1.89578	0.0579891	-0.539193	0.298441	0.0708094	-8.22223e-05	-0.703096	0.481996	-1.23228
cg11932158	chr3	155422129	PLCH1	TSS200	OpenSea	3	+++	2.92848	0.00340624	0.270499	1	2.44323	0.0145565	2.95783	0.00309814	3	---	-0.688176	0.125954	4.66331e-08	2.66355e-05	0.0194439	-0.688176	0.125954	4.66331e-08	7.97648e-05	2.74775	0.00600056	2.30142	0.0213679	2.73857	0.0061707	-0.647094	0.171802	0.000165547	9.36732e-06	0.843656	0.398862	0.408214	0.683117	0.990512	0.321924	-0.795437	0.225232	0.000413005	0.000114575	1.32073	0.18659	1.43587
cg08744726	chr7	149323101	ZNF767;ZNF767	TSS1500;TSS1500	S_Shore	3	+++	2.92373	0.00345867	0.271101	1	2.65065	0.00803377	2.91098	0.00360299	3	+++	1.16171	0.259626	7.65712e-06	0.00129521	1	1.16171	0.259626	7.65712e-06	0.000309696	1.90683	0.056542	1.80258	0.0714546	1.89775	0.0577293	1.34773	0.374943	0.000325016	0.000112681	0.363837	0.71598	0.884211	0.376583	0.325712	0.744642	0.82078	0.451354	0.0689903	0.000482894	2.98532	0.00283279	1.96025
cg10307548	chr4	24795830	SOD3	TSS1500	OpenSea	3	+++	2.91897	0.00351193	0.271623	1	2.68709	0.0072077	2.858	0.00426316	3	+++	0.690799	0.169619	4.64816e-05	0.00498658	1	0.690798	0.169617	4.64717e-05	0.000124189	2.70698	0.00678992	1.97743	0.0479933	2.71495	0.0066285	0.680056	0.228854	0.00296284	8.38258e-05	1.78751	0.0738553	1.46564	0.142747	1.81606	0.0693608	0.536029	0.289007	0.0636347	0.000247023	0.251233	0.801634	1.12264
cg26703534	chr5	377358	AHRR	Body	S_Shelf	3	+++	2.91242	0.00358639	0.273301	1	2.68925	0.00716131	2.84057	0.00450326	3	---	-1.28657	0.247815	2.08451e-07	8.32517e-05	0.0869147	-1.27926	0.232367	3.68424e-08	0.000205779	1.18082	0.237674	1.44528	0.148381	1.0627	0.287919	-0.976096	0.33427	0.00349939	0.000283049	2.75982	0.0057833	2.45917	0.0139259	2.72929	0.00634709	-1.66674	0.397374	2.73623e-05	0.000209634	1.1203	0.262586	0.669027
cg24593464	chr11	120008998	TRIM29	TSS200	S_Shore	3	--+	-2.90648	0.00365515	0.274799	1	-2.50206	0.0123472	-2.83137	0.00463491	3	+++	0.676742	0.166217	4.67225e-05	0.00500288	1	0.676742	0.166217	4.67225e-05	-0.000146662	-3.59185	0.000328339	-3.0236	0.00249784	-3.50717	0.000452898	0.541538	0.236777	0.0221886	-8.69905e-05	-1.40994	0.158558	-1.19782	0.230988	-1.36007	0.173808	0.86896	0.284411	0.00224838	8.19462e-05	0.503505	0.614609	0.324199
cg21731291	chr18	3262549	MYL12B;MYL12B;MYL12B;MYL12B	5'UTR;5'UTR;TSS200;TSS200	Island	3	+++	2.90572	0.0036641	0.274927	1	2.59867	0.00935852	2.80692	0.00500176	3	+++	0.174255	0.052739	0.000952827	0.0444293	1	0.174255	0.052739	0.000952827	1.17237e-05	2.26775	0.0233444	1.94427	0.0518625	2.26134	0.0237384	0.203671	0.0708209	0.00402933	8.69944e-06	1.84731	0.064702	1.47589	0.139972	1.76278	0.077937	0.173961	0.092734	0.0606674	2.96165e-05	0.73568	0.461925	0.975045
cg05500840	chr2	176972068	HOXD11	TSS200	Island	3	--+	-2.90212	0.00370646	0.27592	1	-2.62377	0.00869621	-2.77019	0.00560239	3	---	-0.611261	0.183811	0.000882677	0.0422582	1	-0.611261	0.183811	0.000882677	-0.000127624	-2.7041	0.0068489	-2.63432	0.00843062	-2.70257	0.0068806	-0.570238	0.238948	0.0170117	-0.000214893	-2.08819	0.036781	-2.43968	0.0147004	-1.86244	0.0625414	-0.521395	0.3258	0.10952	0.000330272	0.130906	0.895849	1.01473
cg06644515	chr1	173834831	SNORD47;GAS5;SNORD81;SNORD80;SNORD78;SNORD79	TSS1500;Body;TSS1500;TSS1500;TSS200;TSS1500	N_Shelf	3	+++	2.89961	0.00373633	0.276643	1	1.9889	0.0467119	2.97929	0.00288917	3	+++	1.70676	0.228287	7.64013e-14	1.5928e-09	3.1856e-08	1.70676	0.228287	7.64013e-14	0.000142409	1.70062	0.0890144	0.998124	0.318219	1.8537	0.0637826	1.66184	0.317785	1.70029e-07	9.38586e-05	0.644186	0.519455	0.920835	0.357137	0.545375	0.585496	1.57484	0.399092	7.94511e-05	0.000399788	2.88131	0.00396021	1.63886
cg00416386	chr2	75149526			S_Shelf	3	+++	2.89865	0.00374777	0.276934	1	1.97787	0.0479431	2.94659	0.00321295	3	+++	1.1633	0.243096	1.70681e-06	0.000410891	0.711663	1.1633	0.243096	1.70681e-06	9.0538e-05	1.20244	0.229193	0.316701	0.75147	1.37472	0.169217	1.48126	0.356011	3.17239e-05	0.000252254	3.09744	0.00195202	2.23059	0.025708	3.14819	0.00164286	0.992722	0.397586	0.0125294	0.000303012	0.668774	0.50364	0.986098
cg26055899	chr4	154462759	KIAA0922;KIAA0922	Body;Body	OpenSea	3	+++	2.89849	0.00374967	0.276961	1	1.90161	0.0572217	3.01532	0.00256709	3	+++	0.600451	0.173463	0.000537092	0.0298751	1	0.600451	0.173463	0.000537092	8.50413e-05	1.22351	0.221136	1.01586	0.309695	1.21953	0.222642	0.673009	0.245517	0.00612174	0.000129644	2.81546	0.00487072	2.08548	0.0370255	2.80948	0.00496215	0.354792	0.296278	0.231112	4.65731e-05	0.970427	0.331834	0.0757511
cg25216039	chr6	90299661	ANKRD6	Body	OpenSea	3	+++	2.89119	0.00383791	0.279079	1	1.67651	0.093639	2.96874	0.00299027	3	+++	0.807154	0.20703	9.66972e-05	0.00855656	1	0.78275	0.161171	1.194e-06	6.71967e-05	1.20553	0.227999	0.827248	0.408097	1.27463	0.20244	0.818464	0.234161	0.000473514	3.66963e-05	1.20834	0.226915	0.836145	0.403073	1.22767	0.21957	0.481151	0.266744	0.0712636	0.000169002	2.85948	0.00424334	1.32998
cg08298827	chr11	62009585	SCGB1D2	TSS200	OpenSea	3	+++	2.88795	0.00387756	0.2803	1	2.92677	0.00342497	2.78648	0.00532835	3	+++	1.30947	0.30339	1.58791e-05	0.00225354	1	1.32321	0.283092	2.95181e-06	0.00052108	2.35534	0.018506	2.75314	0.00590273	2.23155	0.0256449	1.7217	0.406385	2.26901e-05	0.000275443	1.74243	0.0814325	1.80994	0.070305	1.72125	0.0852058	1.0145	0.465592	0.0293351	0.000209593	0.706396	0.479942	0.179747
cg23351584	chr11	86512100	PRSS23	5'UTR	S_Shore	3	--+	-2.8859	0.00390299	0.280779	1	-2.35695	0.0184257	-2.65976	0.00781958	3	---	-0.479221	0.13366	0.000336586	0.0214066	1	-0.479221	0.13366	0.000336586	-9.89094e-06	-0.693901	0.487744	-0.718387	0.472519	-0.624571	0.532252	-0.456415	0.173427	0.00849494	-0.000198803	-4.31581	1.59018e-05	-3.68232	0.000231121	-4.13227	3.59203e-05	-0.370691	0.259199	0.152676	7.52676e-05	0.109377	0.912904	0.474357
cg24201941	chr10	99697034	CRTAC1	Body	OpenSea	3	+++	2.88339	0.00393422	0.281442	1	2.57926	0.00990122	2.88497	0.00391447	3	+++	1.18092	0.243178	1.19649e-06	0.000311268	0.498884	1.18092	0.243178	1.19649e-06	0.000142593	1.28665	0.198217	0.71045	0.477425	1.50821	0.131502	1.42312	0.358322	7.13797e-05	0.000133498	1.16001	0.246044	1.28327	0.199398	1.03695	0.299759	0.92022	0.392957	0.019192	0.000680962	2.79284	0.00522479	2.7939
cg21599336	chr11	133910341	LOC100128239	Body	S_Shelf	3	+++	2.87684	0.00401685	0.283299	1	2.19243	0.0283485	2.86105	0.00422238	3	+++	0.575992	0.156971	0.000243108	0.0168343	1	0.575992	0.156971	0.000243108	5.73608e-05	1.62082	0.105057	0.771069	0.440666	1.73051	0.08354	0.636771	0.221778	0.00408903	9.24421e-05	1.75335	0.0795421	1.93126	0.0534512	1.69266	0.0905211	0.34329	0.260765	0.188015	0.000169867	1.64316	0.100349	1.17044
cg22037752	chr4	140777468	MAML3	Body	N_Shelf	3	+++	2.86932	0.00411356	0.285577	1	2.50405	0.012278	2.87229	0.00407512	3	+++	0.820752	0.24016	0.000631944	0.0334989	1	0.820751	0.240159	0.000631922	0.000125125	0.502155	0.615558	0.633816	0.526201	0.51417	0.607133	0.747047	0.349173	0.0323973	0.00032885	3.31302	0.000922933	2.92657	0.00342723	3.26594	0.00109101	0.584072	0.394281	0.138511	0.000275172	1.28384	0.199197	0.820265
cg02075820	chr11	17300909	NUCB2	5'UTR	S_Shelf	3	---	-2.86905	0.00411703	0.28558	1	-2.18013	0.0292478	-2.90348	0.00369045	3	---	-0.912536	0.248622	0.00024219	0.0167913	1	-0.912536	0.248622	0.00024219	-0.000205341	-2.73568	0.00622509	-2.10327	0.0354423	-2.7409	0.00612705	-0.913604	0.346355	0.00834531	-0.00015652	-1.26997	0.204097	-0.841887	0.399851	-1.21752	0.223406	-1.22049	0.44358	0.00593306	-3.58713e-05	-0.717367	0.473148	-0.656754
cg20697044	chr17	64971888	CACNG4	Body	OpenSea	3	+++	2.86703	0.00414338	0.286692	1	3.37704	0.000732704	2.65721	0.00787899	3	+++	0.687856	0.191737	0.000333866	0.0212856	1	0.687856	0.191736	0.00033385	0.000162366	1.76498	0.0775676	1.92445	0.0542982	1.73446	0.0828364	0.713465	0.264757	0.00704327	0.000261421	2.90636	0.00365659	3.34497	0.000822904	2.64026	0.00828416	0.423136	0.328238	0.197359	0.000140834	0.0836375	0.933345	0.394685
cg24162270	chr14	21024443	RNASE9;RNASE9;RNASE9;RNASE9;RNASE9;RNASE9;RNASE9	3'UTR;3'UTR;3'UTR;3'UTR;3'UTR;3'UTR;3'UTR	OpenSea	3	+++	2.86207	0.00420884	0.288677	1	2.78921	0.00528369	2.8012	0.00509123	3	+++	1.23608	0.323998	0.000136145	0.0110247	1	1.23566	0.287311	1.70193e-05	0.000263594	1.51745	0.129153	1.14164	0.253602	1.6164	0.106007	0.897159	0.414538	0.030446	0.000426503	2.62938	0.00855401	2.85511	0.00430224	2.47559	0.0133017	1.71823	0.451835	0.000143082	0.00052579	0.725173	0.468346	0.810588
cg02743674	chr11	2433468	TRPM5	Body	N_Shore	3	+++	2.86119	0.00422056	0.288865	1	2.3009	0.0213971	2.84599	0.00442735	3	+++	0.76	0.172275	1.02634e-05	0.00162598	1	0.772792	0.14135	4.57185e-08	5.32089e-05	0.973623	0.330244	0.882268	0.377632	1.02858	0.303678	0.983835	0.203119	1.27482e-06	7.64686e-05	2.01566	0.0438351	1.8529	0.0638963	1.95095	0.051063	0.483213	0.24229	0.046113	0.000119777	2.16107	0.0306896	1.33512
cg10653163	chr12	109124059	CORO1C	5'UTR	N_Shore	3	--+	-2.85891	0.00425099	0.288865	1	-2.14967	0.031581	-3.00424	0.00266243	3	---	-0.380792	0.0885985	1.72381e-05	0.00238947	1	-0.380794	0.0885959	1.72268e-05	-1.86758e-05	-2.84323	0.00446592	-1.80487	0.0710955	-3.00998	0.00261268	-0.422646	0.114639	0.000227132	-4.63442e-05	-1.94303	0.052013	-1.83366	0.0667047	-1.82981	0.0672784	-0.439501	0.172011	0.0106165	2.29826e-05	0.232926	0.815819	0.17036
cg10806146	chr8	42356871	SLC20A2	5'UTR	OpenSea	3	+++	2.86034	0.00423193	0.288865	1	2.11074	0.034795	2.91909	0.0035105	3	---	-0.786723	0.212399	0.000212237	0.0152548	1	-0.786723	0.212399	0.000212237	0.00019058	1.50063	0.133452	1.71971	0.0854843	1.44948	0.147204	-0.936234	0.300043	0.00180647	7.78451e-05	1.80978	0.0703301	0.912804	0.361346	1.85739	0.0632564	-0.797695	0.367539	0.0299792	0.00021947	1.70273	0.0886191	0.940555
cg21448927	chr6	159796527			OpenSea	3	+++	2.8601	0.00423507	0.288865	1	3.50281	0.000460384	2.57064	0.010151	3	+++	0.805274	0.238832	0.000747003	0.0377316	1	0.805274	0.238832	0.000747003	0.000446337	1.61532	0.10624	3.26114	0.00110964	1.15121	0.249644	0.979644	0.350549	0.00519642	0.000113318	1.69811	0.0894874	1.13379	0.256883	1.72136	0.0851848	0.790011	0.389377	0.0424673	0.000394512	1.68109	0.0927456	1.46764
cg23212916	chr11	2004602	LOC100133545	Body	OpenSea	3	---	-2.85904	0.0042492	0.288865	1	-2.47836	0.0131989	-3.04667	0.00231393	3	+++	0.872142	0.174016	5.39058e-07	0.000171969	0.224763	0.872143	0.174014	5.38932e-07	-1.69882e-05	-0.388999	0.697277	-0.700161	0.483827	-0.378615	0.704974	0.976782	0.233152	2.79613e-05	-0.000184505	-3.49462	0.000474737	-2.46122	0.0138466	-3.42296	0.000619421	0.910688	0.299601	0.00236835	-0.000120167	-1.20031	0.230021	-1.2247
cg26426447	chr11	118134959	MPZL2;MPZL2;MPZL2;MPZL2	1stExon;5'UTR;5'UTR;1stExon	OpenSea	3	--+	-2.85901	0.0042497	0.288865	1	-2.81788	0.00483418	-2.6964	0.00700942	3	---	-0.415286	0.112016	0.000209425	0.0151101	1	-0.415286	0.112016	0.000209425	-5.5085e-05	-3.11237	0.00185591	-2.97982	0.00288416	-3.05159	0.00227633	-0.464967	0.146063	0.00145593	-6.36126e-05	-1.80813	0.0705857	-1.5422	0.123026	-1.72211	0.0850491	-0.392649	0.218248	0.0720041	2.27356e-05	0.431128	0.666375	0.0280784
cg16546376	chr18	52550263	RAB27B	Body	OpenSea	3	--+	-2.85471	0.00430765	0.290104	1	-2.43133	0.0150437	-2.88903	0.00386438	3	+++	0.62795	0.178235	0.000426454	0.0253361	1	0.62795	0.178235	0.000426454	-0.000125378	-1.87176	0.0612404	-2.3773	0.01744	-1.73127	0.0834045	0.698677	0.251415	0.00545304	-0.000154814	-2.98148	0.00286856	-1.76578	0.0774326	-3.09833	0.00194614	0.512457	0.320509	0.109847	2.08416e-05	0.17058	0.864554	0.276848
cg12580783	chr12	49362475	WNT10B	Body	N_Shore	3	--+	-2.84986	0.00437383	0.291907	1	-2.10769	0.0350577	-2.80891	0.00497095	3	+++	0.925251	0.216921	1.99566e-05	0.00265085	1	0.917562	0.198588	3.82948e-06	-9.33872e-05	-2.01556	0.0438458	-1.5212	0.128208	-2.00108	0.0453834	1.01222	0.286746	0.000415533	-0.000181406	-2.83931	0.00452116	-2.06641	0.0387897	-2.7953	0.00518522	0.568418	0.322936	0.078381	0.000104941	0.204416	0.838028	0.152442
cg16680677	chr10	80008481			OpenSea	3	--+	-2.84561	0.00443266	0.293369	1	-3.3674	0.000758807	-2.65789	0.00786321	3	---	-0.633329	0.148578	2.02068e-05	0.00267532	1	-0.633331	0.148573	2.01932e-05	-0.000120788	-3.88202	0.000103593	-3.55022	0.000384905	-3.82759	0.000129407	-0.65046	0.196089	0.000909359	-0.000156917	-0.767999	0.442488	-2.25174	0.0243388	-0.487981	0.625563	-0.836259	0.287919	0.0036785	7.8703e-05	0.26013	0.794764	0.497621
cg02989940	chr16	31539234	AHSP;AHSP	5'UTR;1stExon	OpenSea	3	--+	-2.84418	0.00445262	0.293529	1	-2.59945	0.00933728	-2.74697	0.00601481	3	+++	0.997432	0.274178	0.000274872	0.0184201	1	0.997432	0.274178	0.000274872	-0.000247373	-2.50021	0.0124121	-2.26224	0.0236828	-2.42194	0.015438	1.28488	0.363211	0.000403864	-0.000558829	-2.32434	0.0201074	-2.38498	0.0170802	-2.16737	0.0302064	0.833028	0.530948	0.116661	0.00027405	0.254929	0.798778	0.507667
cg15985470	chr12	4554756	FGF6;FGF6	5'UTR;1stExon	S_Shore	3	+++	2.84375	0.00445854	0.293587	1	2.2061	0.0273768	2.90488	0.00367398	3	+++	0.842408	0.252676	0.000856245	0.0414365	1	0.842408	0.252676	0.000856245	0.000285545	1.81876	0.0689476	1.61126	0.107122	1.79909	0.072005	1.0241	0.377373	0.00665238	3.38612e-05	0.620435	0.534971	0.429542	0.667529	0.712142	0.476377	0.611864	0.41232	0.137821	0.0004697	2.63937	0.00830592	1.843
cg24453118	chr13	47229927	LRCH1;LRCH1;LRCH1	Body;Body;Body	OpenSea	3	--+	-2.84307	0.00446816	0.293946	1	-2.49761	0.0125032	-2.77013	0.0056034	3	---	-1.18575	0.196901	1.72214e-09	2.37767e-06	0.000718057	-1.18575	0.196901	1.72214e-09	-0.000116529	-2.17573	0.0295758	-2.05189	0.0401807	-2.17796	0.029409	-1.36093	0.263244	2.34275e-07	-0.00026336	-2.52079	0.011709	-2.16527	0.0303667	-2.43877	0.0147373	-0.899244	0.380341	0.0180636	8.87863e-05	0.0575678	0.954093	0.17897
cg05209514	chr12	69353500	CPM	5'UTR	OpenSea	3	+++	2.84243	0.00447707	0.294206	1	2.36971	0.0178019	2.83221	0.00462278	3	+++	1.40751	0.249602	1.7102e-08	1.27108e-05	0.00713078	1.40751	0.249601	1.71004e-08	0.000205462	0.982997	0.325609	1.21186	0.225568	0.906135	0.364865	1.4777	0.356528	3.40262e-05	0.000208593	1.9837	0.0472889	1.54568	0.122182	2.06904	0.0385419	0.973443	0.442148	0.027692	0.000358153	2.14799	0.0317148	1.398
cg26385283	chr18	61616718	HMSD	5'UTR	OpenSea	3	+++	2.83831	0.00453538	0.295526	1	2.14006	0.0323496	2.9053	0.00366904	3	+++	1.2428	0.230144	6.66058e-08	3.5154e-05	0.0277717	1.2428	0.230144	6.66058e-08	0.000188117	2.22469	0.0261022	1.32202	0.186161	2.2974	0.0215959	1.30772	0.330185	7.47717e-05	0.00018312	1.25689	0.208793	1.62778	0.103572	1.26165	0.207073	1.09639	0.401926	0.00637501	0.000189503	1.34653	0.17813	0.690009
cg16755922	chr17	80536214	FOXK2	Body	S_Shelf	3	+++	2.83713	0.00455206	0.295745	1	2.17147	0.0298959	2.81341	0.00490184	3	+++	1.30108	0.344159	0.000156536	0.0122226	1	1.30108	0.344159	0.000156536	5.08648e-05	0.0958558	0.923635	0.192577	0.847291	0.0572619	0.954337	1.02943	0.506357	0.042052	0.00075991	3.92511	8.66913e-05	3.35667	0.000788861	3.88107	0.000103997	1.56888	0.556739	0.0048326	0.000308103	1.04019	0.29825	0.225995
cg11095099	chr3	195604374	TNK2;TNK2	Body;Body	S_Shelf	3	---	-2.83629	0.00456405	0.295829	1	-2.07652	0.0378461	-2.86729	0.00413998	3	+++	0.544775	0.14599	0.000190269	0.0140613	1	0.544775	0.14599	0.000190269	-7.58727e-05	-2.48049	0.0131201	-2.20125	0.027718	-2.48961	0.0127883	0.578675	0.204771	0.00471379	-3.54481e-05	-1.22279	0.221408	-0.544632	0.586007	-1.18396	0.236429	0.487573	0.251505	0.0525476	-1.46101e-05	-1.04379	0.296582	-0.664501
cg02372889	chr19	36247523	HSPB6	Body	Island	3	---	-2.83127	0.00463629	0.297107	1	-2.33652	0.019464	-2.73916	0.00615959	3	---	-0.390373	0.106035	0.000231824	0.0162564	1	-0.390373	0.106035	0.000231824	-1.77121e-05	-1.82692	0.0677118	-1.32656	0.184653	-1.76854	0.0769706	-0.430467	0.137298	0.00171693	-4.62767e-05	-1.79005	0.0734457	-1.45776	0.144908	-1.78607	0.0740883	-0.268061	0.191013	0.160508	-5.43565e-05	-1.23498	0.216837	-1.28167
cg03725309	chr1	109757585	SARS	Body	S_Shore	3	---	-2.82798	0.00468434	0.298375	1	-2.17358	0.0297367	-2.86432	0.00417909	3	+++	0.623213	0.164994	0.00015861	0.0123452	1	0.623213	0.164993	0.000158593	-4.32842e-05	-1.36876	0.171076	-1.24943	0.211509	-1.33067	0.183297	0.708118	0.224074	0.00157665	-0.000122932	-2.07623	0.0378725	-1.47288	0.140783	-2.13873	0.0324572	0.750038	0.309258	0.0152963	-5.12107e-05	-1.49986	0.13365	-1.03532
cg12575674	chr10	82362642	SH2D4B;SH2D4B	Body;Body	OpenSea	3	---	-2.82761	0.00468975	0.298492	1	-4.01036	6.06263e-05	-2.37272	0.0176574	3	+++	0.610279	0.141164	1.53796e-05	0.00220062	1	0.610279	0.141164	1.53796e-05	-2.7475e-05	-1.50506	0.132308	-1.16485	0.244079	-1.5064	0.131964	0.689891	0.1878	0.000239208	-6.13483e-05	-1.44245	0.149174	-1.23448	0.217025	-1.3849	0.166082	0.496585	0.23635	0.0356357	-0.000737189	-2.06013	0.0393858	-5.15444
cg02692893	chr3	123708030	ROPN1	5'UTR	N_Shelf	3	+++	2.82014	0.00480024	0.300571	1	2.63371	0.00844585	2.71963	0.0065355	3	+++	0.994989	0.268542	0.000211259	0.0151951	1	0.994989	0.268542	0.000211259	0.000368458	1.19093	0.233682	2.05742	0.039646	0.908222	0.363761	0.845756	0.388245	0.0293758	0.000138865	1.72596	0.0843553	1.06461	0.287052	1.87624	0.0606222	1.35232	0.446183	0.0024386	0.000479896	2.12908	0.0332479	1.37755
cg01806295	chr5	72921594	RGNEF	TSS1500	Island	3	---	-2.81571	0.00486695	0.302115	1	-2.86439	0.00417813	-2.71404	0.00664687	3	---	-0.342209	0.0888932	0.000118277	0.00993482	1	-0.342209	0.0888932	0.000118277	-1.22358e-05	-1.55824	0.119177	-1.28674	0.198186	-1.57442	0.11539	-0.327038	0.116692	0.00506954	-3.35412e-05	-2.39434	0.0166503	-1.43965	0.149967	-2.32279	0.0201906	-0.429864	0.16308	0.008391	-7.28361e-05	-0.852056	0.394183	-2.42702
cg24607283	chr3	11302249	HRH1;HRH1;HRH1;HRH1	3'UTR;3'UTR;3'UTR;3'UTR	OpenSea	3	---	-2.81287	0.00491016	0.302769	1	-2.00997	0.0444339	-2.79046	0.00526329	3	+++	0.781966	0.184572	2.26896e-05	0.00292806	1	0.781966	0.184572	2.26896e-05	-7.05959e-05	-2.07442	0.0380407	-1.40732	0.159333	-2.05753	0.0396356	0.685275	0.263324	0.00925717	-0.000117993	-2.0015	0.0453383	-1.42745	0.153451	-1.97759	0.047975	0.924348	0.3067	0.00257955	-8.1069e-06	-0.622706	0.533478	-0.547425
cg15958289	chr11	126188994	DCPS	Body	OpenSea	3	--+	-2.80872	0.00497387	0.304349	1	-2.13271	0.0329487	-2.97291	0.00294987	3	---	-0.728474	0.163509	8.37899e-06	0.00139138	1	-0.728474	0.163509	8.37899e-06	-4.85659e-05	-2.16748	0.0301983	-1.45597	0.1454	-2.17537	0.0296023	-0.795776	0.212853	0.00018503	-0.000196778	-2.768	0.00564008	-2.40691	0.016088	-2.70251	0.00688179	-0.571363	0.31358	0.0684451	9.87917e-05	0.405566	0.685062	0.413666
cg27332583	chr18	35150602			S_Shelf	3	+++	2.80705	0.0049998	0.304691	1	2.62037	0.00878339	2.76613	0.00567264	3	+++	1.27439	0.162741	4.84974e-15	3.89091e-10	2.02213e-09	1.27439	0.162741	4.84974e-15	0.000119991	1.72974	0.0836766	1.76508	0.0775496	1.71643	0.0860826	1.35744	0.233893	6.48833e-09	6.47819e-05	0.95244	0.340874	1.29164	0.196482	0.914467	0.360471	1.30984	0.270092	1.23709e-06	0.000189393	2.29429	0.021774	1.47179
cg25824236	chr2	214857742	SPAG16	Body	OpenSea	3	---	-2.80494	0.00503253	0.305836	1	-2.45193	0.0142092	-2.91114	0.00360109	3	+++	0.890896	0.227751	9.16439e-05	0.00822754	1	0.890896	0.227751	9.16439e-05	-7.61114e-06	-0.74999	0.453261	-0.468511	0.639419	-0.823706	0.410107	0.959122	0.311823	0.00209904	-0.000381412	-3.30288	0.000956968	-2.92586	0.00343507	-3.14564	0.00165725	0.662277	0.399131	0.097056	-9.60803e-05	-0.83704	0.40257	-0.934078
cg04202511	chr16	68117991	NFATC3;NFATC3;NFATC3;NFATC3	TSS1500;TSS1500;TSS1500;TSS1500	N_Shore	3	+++	2.8002	0.00510712	0.307251	1	2.81673	0.00485156	2.61106	0.00902609	3	+++	0.815035	0.247276	0.000980517	0.0454208	1	0.815035	0.247276	0.000980517	0.000307055	2.38147	0.0172438	1.8412	0.0655925	2.43349	0.0149541	0.937718	0.370865	0.0114563	0.00010842	0.69767	0.485384	0.999908	0.317355	0.551797	0.581088	0.450841	0.411117	0.272806	0.000458353	1.71589	0.0861818	2.1109
cg15114651	chr19	47289410	SLC1A5;SLC1A5;SLC1A5	TSS1500;Body;5'UTR	N_Shore	3	+++	2.79114	0.00525222	0.30948	1	2.35756	0.0183952	2.79525	0.00518594	3	+++	0.721233	0.162787	9.3999e-06	0.00151787	1	0.721233	0.162787	9.3999e-06	8.22181e-05	1.21348	0.224946	1.25866	0.208151	1.20103	0.229739	0.633336	0.222946	0.0045007	7.03109e-05	1.59171	0.11145	1.20739	0.227281	1.64171	0.100651	0.841319	0.294994	0.00434464	0.000201085	2.19742	0.0279908	1.70713
cg03373781	chr20	30582113	XKR7	Body	N_Shore	3	+++	2.79018	0.00526793	0.310108	1	2.72104	0.00650761	2.84028	0.00450735	3	+++	0.729175	0.183991	7.39804e-05	0.00703136	1	0.729175	0.183991	7.39804e-05	0.000148541	1.59312	0.111133	1.73043	0.0835532	1.57528	0.115191	0.930451	0.26406	0.000425665	5.15755e-06	0.48034	0.630986	0.244571	0.806789	0.48182	0.629934	0.611117	0.305338	0.0453447	0.00041119	2.99314	0.00276124	2.9469
cg02501544	chr10	74250300	MIR1256;CBARA1	Body;Body	OpenSea	3	--+	-2.78858	0.00529399	0.310677	1	-2.06968	0.0384826	-2.66501	0.00769852	3	+++	0.96396	0.294818	0.00107669	0.0485008	1	0.931783	0.18359	3.8682e-07	-5.78181e-05	-1.85117	0.0641445	-1.33524	0.181799	-1.83347	0.0667326	0.724372	0.247066	0.00336902	-0.000230942	-2.91448	0.00356287	-2.1849	0.0288961	-2.76897	0.00562333	1.56757	0.352018	8.46428e-06	4.2014e-05	0.199181	0.842121	0.122098
cg10166314	chr10	2006842			OpenSea	3	---	-2.78622	0.00533274	0.311504	1	-2.68447	0.00726445	-2.66519	0.00769456	3	+++	0.628963	0.17783	0.000404901	0.0244357	1	0.628963	0.17783	0.000404901	-4.70642e-05	-1.09731	0.272508	-1.18117	0.237537	-1.06361	0.287507	0.611316	0.24379	0.0121572	-0.000155864	-2.39966	0.0164103	-1.76908	0.0768806	-2.37307	0.0176411	0.781235	0.320738	0.0148611	-0.000153935	-1.39599	0.162717	-1.81616
cg04899656	chr15	62718755			OpenSea	3	---	-2.78606	0.00533531	0.311611	1	-2.23022	0.0257331	-2.68971	0.00715143	3	+++	0.988419	0.186845	1.22293e-07	5.53645e-05	0.0509907	0.988419	0.186845	1.22293e-07	-8.20386e-05	-2.21234	0.0269429	-1.60689	0.108077	-2.23518	0.0254055	0.988607	0.258985	0.000134952	-0.000154664	-1.65909	0.0970985	-1.60265	0.109011	-1.51058	0.130896	0.917273	0.33374	0.00598751	-4.71506e-06	-0.786318	0.431681	-0.525371
cg24504289	chr6	32061478	TNXB	Body	N_Shelf	3	---	-2.78372	0.00537395	0.312114	1	-2.023	0.0430731	-2.85617	0.00428781	3	+++	0.63515	0.167926	0.000155372	0.0121493	1	0.63515	0.167926	0.000155372	-4.5298e-05	-1.70717	0.0877909	-1.27791	0.201283	-1.77206	0.0763851	0.732573	0.225488	0.00115877	-0.0001356	-2.34388	0.0190842	-1.64162	0.100668	-2.40085	0.0163571	0.546604	0.309886	0.0777512	-7.00009e-07	-0.649046	0.516308	-0.494585
cg07306190	chr6	34760872	UHRF1BP1	Body	S_Shore	3	---	-2.7831	0.00538427	0.31224	1	-2.32273	0.0201937	-2.73357	0.00626513	3	---	-1.01518	0.231909	1.20053e-05	0.00182224	1	-1.01518	0.231907	1.20034e-05	-6.38188e-05	-0.90174	0.367195	-1.02753	0.304173	-0.864943	0.38707	-1.0997	0.315587	0.000492813	-0.000360627	-3.22681	0.00125177	-2.26183	0.0237078	-3.20242	0.00136279	-0.539362	0.437237	0.217363	-4.02868e-05	-0.680847	0.495968	-0.708793
cg25558027	chr17	9930194	GAS7;GAS7;GAS7	Body;Body;TSS1500	OpenSea	3	---	-2.78221	0.00539899	0.312472	1	-1.94825	0.051385	-2.76255	0.00573524	3	+++	0.561851	0.155949	0.000314816	0.0203732	1	0.561851	0.155949	0.000314816	-3.83028e-05	-1.6664	0.0956333	-1.25886	0.208082	-1.67476	0.0939804	0.630138	0.209703	0.00265668	-9.63224e-05	-2.52303	0.0116349	-1.47065	0.141386	-2.51347	0.0119549	0.614273	0.274061	0.0250016	-9.22013e-06	-0.490365	0.623876	-0.568082
cg19693031	chr1	145441552	TXNIP	3'UTR	OpenSea	3	+++	2.77641	0.00549636	0.314285	1	2.60412	0.0092111	2.71664	0.00659479	3	---	-1.74819	0.35289	7.2735e-07	0.00021463	0.303273	-1.74819	0.35289	7.2735e-07	0.000116926	0.0756703	0.939681	0.0563999	0.955023	0.0941223	0.925012	-1.67052	0.509834	0.00105065	0.000516929	2.21584	0.0267028	2.28273	0.0224461	2.14762	0.0317439	-1.52058	0.561793	0.00679662	0.00161616	2.94322	0.00324816	2.54076
cg12361262	chr17	36571637			N_Shelf	3	--+	-2.77277	0.00555808	0.31556	1	-1.98046	0.0476522	-2.9209	0.00349023	3	+++	0.670691	0.19983	0.00078989	0.0391986	1	0.670691	0.199821	0.000789496	-9.0568e-05	-2.26007	0.0238166	-1.7011	0.088924	-2.27176	0.0231011	0.731552	0.262743	0.00536464	-0.000196656	-2.57636	0.00998478	-1.61051	0.107287	-2.62318	0.00871143	0.261221	0.376942	0.488309	0.000101791	0.376881	0.706262	0.115453
cg09745791	chr16	75252619	CTRB1	TSS1500	OpenSea	3	--+	-2.77185	0.00557383	0.315774	1	-2.65932	0.00782996	-2.594	0.00948668	3	+++	0.717187	0.215235	0.000861887	0.0416209	1	0.717187	0.215235	0.000861887	-0.000310803	-4.5788	4.67643e-06	-3.86068	0.00011307	-4.50793	6.54639e-06	0.826678	0.300855	0.00600038	-0.000145957	-1.41509	0.157043	-1.21325	0.225036	-1.26504	0.205856	0.636483	0.36761	0.0833791	0.000292239	2.089	0.0367076	1.1309
cg07630274	chr10	71583235	COL13A1;COL13A1;COL13A1;COL13A1;COL13A1;COL13A1;COL13A1;COL13A1;COL13A1;COL13A1;COL13A1;COL13A1;COL13A1;COL13A1;COL13A1;COL13A1;COL13A1;COL13A1;COL13A1;COL13A1	Body;Body;Body;Body;Body;Body;Body;Body;Body;Body;Body;Body;Body;Body;Body;Body;Body;Body;Body;Body	OpenSea	3	---	-2.76944	0.00561523	0.316606	1	-2.57058	0.0101529	-2.69738	0.00698875	3	+++	0.950927	0.201871	2.47033e-06	0.000548467	1	0.950929	0.201869	2.46964e-06	-0.000125075	-1.96634	0.049259	-2.04132	0.041219	-1.88253	0.0597642	1.07242	0.274648	9.43458e-05	-0.000164094	-2.03035	0.0423207	-1.50122	0.133298	-2.04553	0.0408022	1.01969	0.353818	0.0039519	-4.84532e-05	-0.643839	0.51968	-0.759951
cg07939567	chr16	84036179	NECAB2	3'UTR	OpenSea	3	---	-2.76889	0.00562473	0.316885	1	-3.74234	0.000182312	-2.94001	0.00328206	3	+++	0.692213	0.19166	0.000304232	0.0198516	1	0.692213	0.19166	0.000304232	-3.7799e-05	-1.2924	0.196219	-1.01986	0.307796	-1.29413	0.19562	0.75295	0.244604	0.00208226	-0.000482718	-2.44108	0.0146433	-4.77457	1.80092e-06	-2.40792	0.0160438	0.646519	0.358293	0.0711622	-3.73249e-05	-1.05417	0.291804	-0.660968
cg03749154	chr1	31155158			N_Shelf	3	---	-2.76068	0.00576808	0.320815	1	-1.83919	0.0658878	-3.0936	0.00197743	3	+++	1.34159	0.263658	3.6115e-07	0.000126329	0.150584	1.34159	0.263658	3.6115e-07	-7.23401e-05	-1.24713	0.21235	-0.852682	0.393836	-1.69791	0.0895256	1.27822	0.394698	0.00120167	-0.000227052	-1.82182	0.0684819	-1.29471	0.19542	-1.80992	0.0703083	1.06731	0.44498	0.0164596	-0.000125642	-1.82185	0.0684771	-1.09008
cg17566541	chr11	1912287	LSP1;LSP1;LSP1;LSP1	3'UTR;3'UTR;3'UTR;3'UTR	OpenSea	3	+++	2.76006	0.00577906	0.320982	1	1.61197	0.106968	2.92684	0.00342426	3	---	-0.721089	0.213121	0.00071575	0.0366722	1	-0.721089	0.213121	0.00071575	0.000147649	2.2183	0.0265343	1.19027	0.23394	2.39065	0.0168184	-0.610388	0.305483	0.0457049	0.000129086	2.23487	0.0254258	1.38777	0.165208	2.33508	0.0195393	-0.882726	0.369418	0.016871	8.16833e-05	0.0520828	0.958463	0.0732325
cg25785397	chr2	662770			S_Shore	3	---	-2.75662	0.0058402	0.321815	1	-2.75451	0.00587799	-2.77349	0.00554586	3	---	-0.642978	0.172955	0.000201116	0.0146402	1	-0.601289	0.136343	1.03308e-05	-2.34563e-05	-1.34915	0.177288	-1.16888	0.242453	-1.34538	0.178502	-0.441763	0.17342	0.0108543	-0.000137157	-2.26767	0.0233495	-2.51415	0.011932	-2.09508	0.0361638	-0.771304	0.255793	0.00256692	-7.01322e-05	-1.15702	0.247263	-1.10298
cg13027184	chr17	1657448	SERPINF2;SERPINF2;SERPINF2	Body;Body;Body	Island	3	---	-2.75587	0.00585354	0.321922	1	-2.20476	0.0274707	-2.7492	0.00597409	3	+++	0.65695	0.191006	0.000582954	0.031647	1	0.65695	0.191006	0.000582954	-0.000108738	-2.63822	0.00833428	-1.96772	0.0490997	-2.65603	0.00790662	0.53497	0.26285	0.041824	-7.18898e-05	-0.485084	0.627617	-0.597932	0.549886	-0.433002	0.665013	1.03834	0.344589	0.00258436	-9.1145e-05	-1.53482	0.124829	-1.17153
cg18912768	chr2	169887819	ABCB11;ABCB11	5'UTR;1stExon	OpenSea	3	+++	2.75592	0.00585279	0.321922	1	1.96183	0.0497828	2.74235	0.0061001	3	+++	0.899528	0.207091	1.40148e-05	0.00204462	1	0.899528	0.207091	1.40148e-05	0.000178734	1.80544	0.0710054	1.63562	0.101919	1.70795	0.0876458	0.676931	0.296973	0.0226411	5.77148e-05	1.02586	0.304958	0.773899	0.438991	1.02201	0.306776	1.1597	0.349948	0.000919984	0.000217776	2.00443	0.0450243	0.912089
cg12114584	chr4	54518744			OpenSea	3	+-+	2.7533	0.00589969	0.322604	1	2.50891	0.0121105	2.59102	0.0095691	3	+++	1.0947	0.206635	1.17235e-07	5.37165e-05	0.048882	1.0947	0.206635	1.17235e-07	0.000266774	3.03165	0.00243224	2.98293	0.00285507	2.93567	0.00332831	1.06312	0.281182	0.00015626	-3.48284e-05	-0.0339969	0.97288	-0.139043	0.889416	-0.13366	0.893672	0.882622	0.377477	0.0193762	0.000276544	1.61616	0.106061	1.30744
cg26690138	chr9	35958306	OR2S2	TSS200	OpenSea	3	--+	-2.75256	0.00591318	0.322847	1	-2.09432	0.0362315	-2.93586	0.00332619	3	+++	0.473076	0.139184	0.000676506	0.0351675	1	0.473076	0.139184	0.000676506	-5.36576e-05	-2.56282	0.0103827	-1.86059	0.0628017	-2.62918	0.00855909	0.41544	0.191182	0.0297792	-9.73904e-05	-2.18916	0.0285849	-1.88691	0.059172	-2.12507	0.0335806	0.621967	0.246175	0.0115198	6.73039e-05	0.36563	0.714641	0.418768
cg10462961	chr11	130493253			OpenSea	3	+++	2.7523	0.00591779	0.322856	1	2.35174	0.0186857	2.67652	0.00743906	3	+++	1.02692	0.181785	1.61288e-08	1.21932e-05	0.006725	1.03802	0.160858	1.09629e-10	0.000166647	2.59725	0.00939747	2.60447	0.00920152	2.51435	0.0119252	1.28501	0.234496	4.25585e-08	5.45665e-06	0.520758	0.602535	0.273638	0.784363	0.510468	0.609723	0.817318	0.263707	0.00193955	0.000138868	1.54006	0.123546	1.00653
cg22700848	chr12	124990942	NCOR2;NCOR2	5'UTR;5'UTR	OpenSea	3	+++	2.75107	0.00594018	0.323468	1	2.65355	0.0079649	2.69211	0.00710013	3	---	-0.69619	0.142998	1.12441e-06	0.000297312	0.468828	-0.69619	0.142998	1.12441e-06	0.000121818	2.24211	0.0249545	2.65828	0.00785402	2.14308	0.0321066	-0.583849	0.200021	0.00351231	1.50982e-05	0.575441	0.564993	0.484026	0.628368	0.578769	0.562745	-0.831793	0.248774	0.000827097	0.000130826	1.94359	0.0519449	1.30181
cg06315208	chr6	30684406	MDC1	5'UTR	N_Shore	3	--+	-2.74563	0.00603955	0.325388	1	-2.57267	0.0100916	-2.64791	0.00809911	3	+++	1.01353	0.266006	0.000138865	0.0112015	1	1.03904	0.216615	1.61274e-06	-0.000111549	-1.45088	0.146814	-1.62378	0.104423	-1.37196	0.170075	1.3347	0.299438	8.29812e-06	-0.000310666	-3.12715	0.00176512	-2.66716	0.00764953	-3.04703	0.00231113	0.591012	0.376005	0.115993	0.000100643	0.00538009	0.995707	0.0471567
cg18828861	chr6	116576566	TSPYL4	TSS1500	S_Shore	3	+++	2.74291	0.00608981	0.326164	1	2.02634	0.0427303	2.77803	0.00546889	3	---	-1.32795	0.356844	0.000198146	0.0145013	1	-1.32795	0.356844	0.000198146	0.000494569	1.56411	0.117791	1.49538	0.134815	1.54988	0.121169	-0.969019	0.512129	0.0584727	0.000172387	1.56052	0.118638	0.803705	0.421567	1.60075	0.109431	-1.65232	0.591307	0.0052003	0.000835343	1.67194	0.0945352	1.19377
cg04152196	chr6	136172687	PDE7B	TSS200	OpenSea	3	--+	-2.73945	0.00615428	0.327137	1	-2.05148	0.0402199	-2.69191	0.00710445	3	---	-0.453671	0.121169	0.000181039	0.0135545	1	-0.453671	0.121169	0.000181039	-3.50253e-05	-2.31916	0.0203866	-1.70036	0.0890641	-2.3568	0.0184333	-0.42175	0.163469	0.00987996	-7.39134e-05	-2.29307	0.0218442	-1.75577	0.0791269	-2.22486	0.0260905	-0.510664	0.221685	0.0212476	3.58146e-05	0.191316	0.848278	0.140236
cg11852796	chr21	44062183			OpenSea	3	+++	2.73478	0.00624221	0.328475	1	2.48654	0.0128991	2.78968	0.00527595	3	+++	0.733833	0.200175	0.000246416	0.0170079	1	0.733833	0.200175	0.000246416	0.000104869	1.03418	0.30105	0.793267	0.427622	1.13492	0.256409	0.902081	0.296961	0.00238382	0.000160238	2.2497	0.0244678	2.0689	0.0385559	2.22379	0.0261625	0.672311	0.330323	0.0418196	0.000261316	1.55055	0.121009	1.57704
cg12071008	chr17	76457640	DNAH17	Body	S_Shelf	3	+++	2.73302	0.00627566	0.329142	1	1.98031	0.0476684	2.72924	0.00634813	3	+++	0.854251	0.212116	5.64251e-05	0.00573265	1	0.872928	0.192768	5.9439e-06	0.000114518	1.4078	0.15919	1.15984	0.246112	1.39797	0.162123	1.1091	0.270618	4.16014e-05	0.000153672	3.06985	0.00214169	1.99479	0.0460659	3.05355	0.00226151	0.823418	0.329552	0.0124686	8.92855e-05	0.0930729	0.925846	0.151039
cg07435894	chr7	95063967	PON2;PON2	Body;Body	N_Shore	3	--+	-2.73219	0.00629148	0.329556	1	-2.82109	0.00478609	-2.57714	0.00996225	3	---	-0.751018	0.204174	0.000234779	0.0164139	1	-0.751018	0.204174	0.000234779	-0.000213985	-3.53977	0.000400483	-3.17355	0.00150589	-3.53325	0.000410487	-0.645503	0.278262	0.0203535	-0.000255023	-1.69639	0.0898122	-1.86294	0.0624714	-1.45567	0.145484	-0.598609	0.401563	0.136041	0.000136288	1.12346	0.261243	0.653165
cg03729204	chr4	141266309	SCOC;SCOC;SCOC;SCOC;SCOC	Body;Body;Body;Body;Body	OpenSea	3	--+	-2.73122	0.00631009	0.329827	1	-2.28374	0.0223867	-2.79068	0.00525971	3	+++	1.01093	0.178733	1.54849e-08	1.1869e-05	0.00645651	1.01093	0.178733	1.54849e-08	-0.000160759	-2.89206	0.0038272	-3.04373	0.00233663	-2.80248	0.00507121	1.08996	0.245872	9.29214e-06	-0.00012211	-2.25376	0.0242114	-1.28044	0.200389	-2.32869	0.0198754	1.12827	0.326831	0.000556144	0.000148623	0.920258	0.357438	0.890644
cg00777315	chr13	95133339	DCT;DCT	TSS1500;TSS1500	OpenSea	3	+-+	2.72649	0.00640122	0.330954	1	2.46593	0.0136657	2.6359	0.00839146	3	+++	0.771261	0.188862	4.43185e-05	0.0048097	1	0.771261	0.188862	4.43185e-05	0.00025525	3.43296	0.00059703	3.39795	0.000678939	3.30974	0.000933832	0.748612	0.260335	0.00403292	-3.60951e-07	-0.0643349	0.948704	-0.169417	0.865468	-0.0780916	0.937755	0.814089	0.329783	0.0135658	0.000168227	1.06609	0.286383	0.706486
cg15522517	chr1	15547652			OpenSea	3	--+	-2.72637	0.00640358	0.330954	1	-1.99726	0.0457975	-2.70789	0.00677116	3	+++	0.87722	0.157753	2.68647e-08	1.78651e-05	0.0112014	0.87722	0.157753	2.68647e-08	-1.34436e-05	-1.31726	0.187752	-0.688119	0.491378	-1.3847	0.166143	0.783114	0.211815	0.000218022	-0.000183672	-3.24102	0.00119104	-2.79928	0.00512174	-3.13864	0.00169734	1.17812	0.280435	2.65671e-05	3.88029e-05	0.000842616	0.999328	0.131384
cg02715629	chr8	124193817	FAM83A;FAM83A	TSS1500;TSS1500	OpenSea	3	---	-2.72377	0.0064541	0.331372	1	-3.47191	0.00051676	-2.63017	0.00853413	3	+++	0.505263	0.15086	0.000810432	0.0398719	1	0.505263	0.15086	0.000810432	-2.27712e-05	-1.85878	0.0630582	-0.924272	0.355345	-1.9915	0.0464265	0.623315	0.206157	0.00249873	-0.000108174	-1.97679	0.0480656	-2.10506	0.0352865	-1.87449	0.0608626	0.448585	0.247247	0.0696283	-0.00040199	-0.756154	0.449557	-3.36147
cg25357825	chr3	11697138	VGLL4	Body	OpenSea	3	---	-2.72164	0.0064958	0.332572	1	-1.94534	0.0517343	-2.72762	0.00637927	3	---	-0.643954	0.195123	0.000965976	0.0448768	1	-0.643954	0.195123	0.000965976	-3.40885e-05	-1.11478	0.264944	-0.904364	0.365802	-1.13551	0.256163	-0.726604	0.257119	0.0047141	-0.000191634	-2.41736	0.0156334	-1.73741	0.0823144	-2.35428	0.0185588	-0.367289	0.359493	0.306929	-4.06946e-05	-1.22108	0.222054	-0.719255
cg09938273	chr7	33907779			OpenSea	3	---	-2.71971	0.00653393	0.333011	1	-2.69445	0.00705052	-2.58265	0.00980444	3	+++	0.634676	0.144041	1.05185e-05	0.00165066	1	0.634676	0.144041	1.05185e-05	-2.30617e-05	-0.953373	0.340401	-0.974489	0.329814	-0.94021	0.34711	0.787386	0.197947	6.95675e-05	-0.00011756	-1.95532	0.0505451	-2.09908	0.03581	-1.7894	0.0735506	0.567469	0.257869	0.0277639	-9.51494e-05	-1.97129	0.0486905	-1.7239
cg13210534	chr11	111784328	HSPB2	Body	OpenSea	3	+++	2.71468	0.00663403	0.334392	1	3.05152	0.00227689	2.55882	0.0105027	3	+++	0.68085	0.16748	4.79775e-05	0.00510058	1	0.68085	0.16748	4.79775e-05	0.000178446	2.49719	0.0125181	2.78385	0.00537174	2.31933	0.0203771	0.663877	0.23742	0.00517048	3.86672e-05	0.598703	0.549371	0.781889	0.43428	0.525827	0.599008	0.793072	0.285051	0.00539898	0.000210347	1.50492	0.132344	1.59495
cg20768445	chr18	76601755			Island	3	---	-2.71538	0.00661998	0.334392	1	-3.14679	0.00165071	-2.54656	0.0108791	3	+++	0.599023	0.180981	0.000933393	0.0438468	1	0.599023	0.180981	0.000933393	-0.000147518	-1.78372	0.0744694	-2.5023	0.0123388	-1.65087	0.0987647	0.532168	0.264894	0.0445386	-0.000171085	-2.18898	0.0285983	-2.18985	0.0285352	-2.09286	0.0363621	0.773731	0.304854	0.0111475	-2.80133e-06	-0.590231	0.555036	-0.513878
cg23711422	chr21	43442085	C21orf121	TSS200	OpenSea	3	+++	2.71501	0.0066274	0.334392	1	2.7325	0.00628552	2.79917	0.00512345	3	++-	0.726962	0.211853	0.000600378	0.0323216	1	0.726963	0.211852	0.000600328	0.000164758	1.13811	0.255075	1.53676	0.124352	1.19072	0.233765	0.787181	0.29212	0.00704474	0.000205842	2.47844	0.013196	2.82424	0.0047393	2.31147	0.0208067	0.746425	0.317199	0.0186139	0.000649289	1.1053	0.26903	0.208671
cg26340050	chr14	105771879			S_Shelf	3	--+	-2.71585	0.00661065	0.334392	1	-1.90331	0.0569998	-2.73633	0.00621279	3	---	-0.30504	0.0836977	0.000267861	0.0180722	1	-0.30504	0.0836977	0.000267861	-7.9633e-06	-1.57085	0.116217	-1.13685	0.255602	-1.57558	0.115122	-0.332892	0.103058	0.00123724	-5.97768e-05	-3.47777	0.000505596	-2.65098	0.00802574	-3.51884	0.000433431	-0.290115	0.165335	0.0793094	5.85105e-05	0.634784	0.525569	0.742466
cg14400886	chr4	134070441	PCDH10;PCDH10	TSS200;TSS200	Island	3	---	-2.71108	0.00670645	0.335164	1	-3.66557	0.000246793	-2.77117	0.00558554	3	---	-0.270941	0.0779574	0.000509908	0.0287543	1	-0.270941	0.0779574	0.000509908	-2.89772e-06	-0.695448	0.486774	-0.668162	0.50403	-0.680475	0.496204	-0.219468	0.102082	0.0315616	-6.92999e-05	-3.35845	0.000783814	-4.26343	2.01311e-05	-3.19798	0.00138394	-0.349292	0.142745	0.0144067	-3.28188e-05	-0.653693	0.51331	-1.56853
cg05714732	chr1	32409096			N_Shore	3	---	-2.70168	0.00689901	0.337703	1	-2.18376	0.0289802	-2.61966	0.00880173	3	+++	0.887072	0.270935	0.00105992	0.04799	1	0.887072	0.270935	0.00105992	-0.000120837	-1.40792	0.159156	-1.22407	0.220925	-1.335	0.181878	1.17975	0.380074	0.00190914	-0.000373534	-2.27061	0.0231703	-1.97497	0.0482718	-2.17393	0.0297101	0.700808	0.473292	0.138684	-3.69002e-06	-0.964281	0.334905	-0.502169
cg00782811	chr6	46293734	RCAN2	TSS1500	OpenSea	3	+++	2.70046	0.00692446	0.338158	1	2.54443	0.0109457	2.6395	0.00830281	3	+++	0.90656	0.170573	1.06788e-07	5.00853e-05	0.0445258	0.90656	0.170573	1.06788e-07	9.8577e-05	1.52829	0.12644	1.36718	0.171569	1.55131	0.120827	0.907127	0.236007	0.000121219	0.000118055	1.23814	0.215663	1.89578	0.0579885	1.02109	0.307213	0.712828	0.297027	0.0164005	0.000182645	2.01031	0.044398	1.1375
cg26514961	chr12	94566784	PLXNC1	Body	OpenSea	3	---	-2.69996	0.00693473	0.338335	1	-3.32627	0.000880174	-2.49318	0.0126606	3	---	-1.06027	0.258911	4.21958e-05	0.0046336	1	-1.06027	0.258911	4.21958e-05	-0.000306776	-2.505	0.0122451	-2.98316	0.00285287	-2.375	0.0175488	-0.932694	0.344785	0.00682749	-0.000403489	-1.08576	0.277583	-1.74268	0.081389	-0.888381	0.374336	-1.51926	0.518782	0.00340585	-6.06559e-05	-0.894934	0.370822	-0.764888
cg22940492	chr5	176761689	LMAN2	Body	N_Shelf	3	+++	2.69949	0.00694466	0.338431	1	13.8771	8.72329e-44	2.63319	0.0084586	3	---	-0.60276	0.164543	0.000249046	0.017127	1	-0.602758	0.16454	0.000248995	0.000389146	2.18958	0.0285549	9.02517	1.79419e-19	2.71058	0.00671657	-0.556286	0.210425	0.00820232	0.000656853	1.07095	0.284191	8.67729	4.05296e-18	0.170946	0.864267	-0.44088	0.331486	0.183515	0.000608779	1.32874	0.183932	6.07213
cg01551133	chr1	10875522			OpenSea	3	---	-2.6971	0.00699465	0.338967	1	-2.10264	0.0354972	-2.70276	0.00687664	3	+++	0.713728	0.189583	0.000166733	0.0127748	1	0.713728	0.189583	0.000166733	-1.29986e-05	-0.563905	0.572819	-0.576163	0.564505	-0.540343	0.588961	0.671148	0.264299	0.011106	-0.000139229	-2.45197	0.0142077	-1.4378	0.15049	-2.5251	0.0115664	0.735765	0.332843	0.0270674	-0.000175728	-1.85984	0.0629076	-1.82341
cg14210678	chr9	129431627	LMX1B	Body	N_Shelf	3	--+	-2.69698	0.00699721	0.338967	1	-1.53473	0.12485	-2.66114	0.00778775	3	+++	0.932584	0.164625	1.47111e-08	1.1359e-05	0.00613386	0.932584	0.164625	1.47111e-08	-1.05257e-06	-1.1406	0.254035	-0.411369	0.680802	-1.19373	0.232584	0.763241	0.224489	0.000674092	-0.000189758	-3.42362	0.000617929	-2.5258	0.0115434	-3.37848	0.000728889	1.03828	0.299789	0.000533441	8.81073e-05	0.0403185	0.967839	0.38403
cg13566088	chr9	90435638			N_Shelf	3	---	-2.69321	0.00707676	0.339779	1	-2.17509	0.0296235	-2.62601	0.00863935	3	+++	0.567655	0.164061	0.000540147	0.029997	1	0.567655	0.164061	0.000540147	-9.80626e-06	-0.629784	0.528836	-0.595655	0.551405	-0.588598	0.556131	0.54929	0.218389	0.0118968	-0.000156978	-3.00171	0.00268465	-2.04727	0.0406313	-2.96891	0.00298861	0.577153	0.301593	0.0556607	-8.45158e-05	-1.12165	0.262012	-1.23168
cg07109923	chr20	35091317	DLGAP4;DLGAP4;DLGAP4	Body;5'UTR;Body	S_Shore	3	---	-2.69186	0.00710556	0.340423	1	-2.08128	0.0374083	-2.69273	0.0070869	3	---	-0.699479	0.190801	0.000246356	0.0170066	1	-0.699479	0.190801	0.000246356	-5.34453e-05	-1.17561	0.239753	-1.14072	0.253988	-1.13744	0.255353	-0.59474	0.266763	0.0257826	-8.93632e-05	-1.71068	0.0871397	-0.771778	0.440246	-1.83943	0.0658527	-0.853706	0.347652	0.0140637	-0.000153993	-1.90683	0.0565427	-1.81203
cg13491139	chr9	139627019			S_Shelf	3	--+	-2.69037	0.00713734	0.340725	1	-2.09944	0.0357781	-2.68463	0.00726093	3	+++	0.903161	0.239294	0.000160479	0.012444	1	0.903161	0.239294	0.000160479	-0.000123381	-2.0578	0.0396096	-1.65521	0.0978827	-2.06607	0.0388215	0.758208	0.312338	0.0152024	-0.000506232	-3.3189	0.000903716	-2.73473	0.00624309	-3.21588	0.00130044	0.947216	0.474079	0.0457155	0.000351301	1.1451	0.252166	1.12837
cg10217713	chr10	135015587	KNDC1	Body	N_Shore	3	+++	2.69026	0.00713968	0.340727	1	1.94585	0.051673	2.65819	0.00785605	3	+++	0.821346	0.208284	8.03358e-05	0.00746399	1	0.821346	0.208284	8.03358e-05	0.000185024	2.12818	0.0333221	1.62122	0.104971	2.09898	0.0358188	0.860625	0.302958	0.00450095	6.05609e-05	1.05223	0.292695	0.845782	0.397674	1.0414	0.297689	0.884925	0.339562	0.00915865	0.00021817	1.41317	0.157604	0.814629
cg09562426	chr11	71907304	FOLR1;FOLR1;FOLR1;FOLR1	3'UTR;3'UTR;3'UTR;3'UTR	OpenSea	3	---	-2.68208	0.00731664	0.343342	1	-2.42041	0.015503	-2.5885	0.0096395	3	+++	0.785302	0.199077	7.98972e-05	0.00743276	1	0.785302	0.199077	7.98972e-05	-0.000147865	-2.89275	0.00381887	-2.26474	0.0235289	-2.92036	0.00349622	0.601769	0.281313	0.0324238	-7.19257e-05	-0.46027	0.645322	-0.557882	0.576925	-0.355173	0.72246	0.842436	0.354636	0.0175255	-9.9282e-05	-1.07719	0.281395	-1.26302
cg02873991	chr12	25151263	C12orf77	TSS1500	OpenSea	3	---	-2.67996	0.0073632	0.344533	1	-1.72173	0.0851176	-2.67353	0.00750572	3	+++	1.51097	0.396665	0.000139425	0.0112358	1	1.51097	0.396665	0.000139425	-0.000293295	-1.26488	0.205915	-1.21458	0.224528	-1.24485	0.213186	1.63591	0.595916	0.00604736	-0.000433116	-2.3421	0.0191757	-1.11958	0.262891	-2.33191	0.0197052	1.37925	0.655206	0.035286	-4.31933e-05	-1.02587	0.304955	-0.577591
cg23373401	chr12	130936355	RIMBP2	Body	S_Shore	3	+++	2.67944	0.00737455	0.344803	1	1.97292	0.0485044	2.72076	0.00651318	3	+++	1.37355	0.305669	7.00348e-06	0.00121408	1	1.37355	0.305669	7.00348e-06	0.000350307	2.09664	0.0360253	1.48353	0.137933	2.18074	0.029203	1.18824	0.431888	0.00593651	0.000243888	1.61101	0.107178	1.35124	0.176618	1.62547	0.104062	1.54282	0.514677	0.00272075	0.000349041	0.779271	0.43582	0.460498
cg03158561	chr11	8705959	RPL27A;SNORA45	Body;TSS1500	S_Shore	3	+++	2.67881	0.00738844	0.345055	1	2.72625	0.00640584	2.44271	0.0145775	3	+++	0.980746	0.253741	0.000111021	0.00946256	1	0.980746	0.253741	0.000111021	0.000292302	1.87651	0.0605859	1.84994	0.0643228	1.7071	0.0878039	1.0941	0.360833	0.00242828	0.000215846	0.948552	0.342848	1.68172	0.0926223	0.690148	0.490101	0.676527	0.429699	0.11539	0.000368138	1.8443	0.0651389	1.11807
cg07028533	chr7	145813439	CNTNAP2	TSS200	Island	3	--+	-2.67769	0.00741314	0.345281	1	-2.60591	0.009163	-2.62417	0.00868596	3	---	-0.36286	0.107349	0.000724375	0.0369666	1	-0.36286	0.107349	0.000724375	-3.32877e-05	-1.8557	0.0634957	-1.99322	0.0462371	-1.81932	0.0688626	-0.353211	0.144173	0.0142891	-8.18109e-05	-2.8399	0.00451282	-2.63572	0.00839579	-2.76924	0.00561877	-0.334766	0.193948	0.0843368	4.58186e-05	0.343009	0.731591	0.431858
cg14024728	chr1	23246876			OpenSea	3	---	-2.67668	0.00743551	0.345742	1	-2.38222	0.0172086	-2.56762	0.0102398	3	+++	0.469321	0.13888	0.000726622	0.03705	1	0.469321	0.13888	0.000726622	-5.39917e-05	-2.2645	0.0235436	-1.92566	0.0541467	-2.26373	0.023591	0.590195	0.18739	0.00163516	-3.49682e-05	-0.756443	0.449383	-0.528431	0.5972	-0.679897	0.49657	0.418362	0.2528	0.0979427	-8.84954e-05	-1.55123	0.120846	-1.66871
cg17058475	chr11	68607737	CPT1A;CPT1A	5'UTR;5'UTR	N_Shore	3	--+	-2.67542	0.00746356	0.346259	1	-1.9329	0.0532483	-2.66527	0.00769255	3	---	-0.503842	0.143191	0.000433717	0.0256223	1	-0.503842	0.143191	0.000433717	-2.09491e-05	-1.66031	0.0968528	-1.01771	0.308815	-1.69418	0.0902308	-0.393385	0.182656	0.0312644	-0.000150767	-2.93583	0.00332651	-2.30345	0.0212536	-2.86119	0.00422057	-0.667893	0.279713	0.0169505	5.84094e-05	0.201251	0.840502	0.118173
cg04852339	chr2	159841571	TANC1;TANC1	5'UTR;5'UTR	OpenSea	3	+++	2.67408	0.00749354	0.346779	1	2.03355	0.0419966	2.65736	0.00787556	3	++-	0.511359	0.142349	0.000327773	0.0209902	1	0.511361	0.142347	0.000327701	7.19187e-05	1.72029	0.085379	1.27859	0.201042	1.72341	0.084815	0.575738	0.207294	0.00547967	2.35363e-05	0.700716	0.48348	0.751956	0.452078	0.708927	0.47837	0.658468	0.227992	0.00387556	0.000168657	2.33136	0.0197341	1.55587
cg11112161	chr17	33823004	SLFN12L	Body	OpenSea	3	--+	-2.67019	0.0075809	0.347956	1	-2.22987	0.025756	-2.67625	0.00744518	3	---	-0.684249	0.203628	0.000778601	0.038805	1	-0.684249	0.203628	0.000778601	-8.47363e-05	-1.82918	0.0673733	-1.52842	0.126409	-1.85634	0.0634049	-0.655118	0.272799	0.0163296	-0.000292417	-2.67089	0.00756515	-2.57553	0.0100085	-2.56716	0.0102534	-0.781575	0.370301	0.0348025	0.000176917	0.125417	0.900193	0.509581
cg04843111	chr1	156617074	BCAN;BCAN	Body;Body	S_Shore	3	+++	2.66872	0.00761413	0.348472	1	3.0712	0.00213199	2.49329	0.0126564	3	+++	0.768134	0.226419	0.000692494	0.0357838	1	0.768134	0.226419	0.000692494	0.000201848	0.769418	0.441645	1.45945	0.144441	0.586713	0.557396	0.840895	0.330064	0.0108445	0.000134098	1.27166	0.203495	1.47375	0.14055	1.30555	0.191706	0.717964	0.364313	0.0487546	0.000601914	2.91103	0.0036024	2.57834
cg16269733	chr1	156616804	BCAN;BCAN	Body;Body	Island	3	+++	2.66691	0.00765523	0.34909	1	3.76889	0.000163978	2.53458	0.0112582	3	+++	1.19547	0.355008	0.000758642	0.0380971	1	1.19547	0.355008	0.000758642	0.000596435	1.41841	0.156072	2.12404	0.0336668	1.22845	0.219278	1.19322	0.487249	0.0143292	0.000338274	1.23118	0.218256	1.64301	0.100381	1.11172	0.266259	1.16735	0.544293	0.0319757	0.00544637	2.0958	0.0361002	2.91693
cg12832726	chr11	68096165	LRP5	Body	OpenSea	3	+++	2.66649	0.0076648	0.349152	1	1.97126	0.0486943	2.71443	0.006639	3	---	-0.937063	0.217834	1.69478e-05	0.00235786	1	-0.937063	0.217834	1.69478e-05	0.000160038	1.49474	0.134983	1.33663	0.181344	1.48904	0.136477	-1.07647	0.303485	0.000389583	0.000126993	2.25885	0.0238927	1.28146	0.200032	2.42551	0.0152871	-0.572825	0.384235	0.136009	0.000207567	0.791709	0.42853	0.733174
cg06180389	chr1	111436823	CD53;CD53	Body;Body	OpenSea	3	+++	2.66575	0.00768178	0.349501	1	1.94169	0.0521748	2.57235	0.010101	3	+++	1.04056	0.195438	1.01388e-07	4.79517e-05	0.0422743	1.04056	0.195438	1.01388e-07	0.000104219	1.5667	0.117184	1.00798	0.313464	1.56076	0.118579	0.854805	0.272362	0.00169819	0.000125705	1.88267	0.0597452	1.56241	0.118192	1.69924	0.0892739	1.22081	0.339698	0.000325858	0.0001794	1.13503	0.256364	0.779444
cg25121513	chr7	25898206			N_Shore	3	--+	-2.66533	0.0076913	0.349568	1	-2.20278	0.0276105	-2.66201	0.00776751	3	---	-0.653915	0.146945	8.58453e-06	0.00141701	1	-0.653915	0.146945	8.58453e-06	-4.25547e-05	-2.24246	0.0249319	-1.49736	0.134301	-2.37647	0.017479	-0.682409	0.195608	0.000485457	-0.000159806	-2.97193	0.0029593	-2.97234	0.00295537	-2.78226	0.00539823	-0.545193	0.256217	0.0333493	0.000168219	1.03442	0.300941	0.987672
cg08824847	chr11	35052388			OpenSea	3	+++	2.66356	0.00773192	0.350044	1	2.74636	0.00602599	2.56156	0.0104203	3	+++	0.935811	0.280957	0.000865961	0.0417323	1	0.935811	0.280957	0.000865961	0.000167693	0.963667	0.335213	0.685911	0.492769	0.952488	0.340849	0.938639	0.394205	0.0172612	0.000413281	1.93163	0.0534055	2.56069	0.0104465	1.8785	0.0603128	0.895372	0.473635	0.0587012	0.000689368	1.87141	0.0612883	1.67119
cg04056576	chr3	160475090	PPM1L	Body	S_Shore	3	---	-2.66206	0.00776636	0.35042	1	-2.01685	0.0437111	-2.65023	0.00804363	3	---	-0.865305	0.253886	0.00065381	0.0343337	1	-0.865305	0.253886	0.00065381	-4.58374e-05	-0.894594	0.371004	-0.785302	0.432277	-0.91392	0.360759	-0.814094	0.340376	0.0167683	-0.000405884	-2.64736	0.00811223	-2.0249	0.0428776	-2.63964	0.00829941	-0.984524	0.487253	0.0433254	-4.5344e-05	-1.12249	0.261653	-0.685671
cg11754402	chr1	147012719	BCL9	TSS1500	OpenSea	3	---	-2.65992	0.00781593	0.351393	1	-2.61463	0.00893232	-2.50806	0.0121394	3	---	-0.284368	0.0846713	0.000783667	0.0389894	1	-0.284359	0.0846619	0.000782923	-8.14513e-06	-1.83866	0.065965	-1.01417	0.310502	-2.07419	0.0380613	-0.204867	0.114269	0.072997	-3.85028e-05	-1.71283	0.086744	-1.94093	0.0522671	-1.48557	0.137393	-0.293492	0.153029	0.0551252	-3.67489e-05	-0.961963	0.336068	-1.69439
cg03370951	chr10	50396692	C10orf128	TSS1500	OpenSea	3	---	-2.65933	0.00782972	0.351453	1	-2.33554	0.0195154	-2.60594	0.00916214	3	---	-0.45434	0.129724	0.000461144	0.0268082	1	-0.454339	0.129717	0.000460828	-9.39096e-06	-1.15509	0.248054	-0.738223	0.460379	-1.18377	0.236503	-0.392528	0.164161	0.0167971	-0.000125932	-2.78583	0.00533904	-2.56059	0.0104495	-2.69322	0.00707646	-0.722667	0.243079	0.00294937	-3.02058e-05	-0.610196	0.541732	-0.768172
cg22488164	chr12	14716910	PLBD1	Body	N_Shelf	3	+++	2.65691	0.00788613	0.352505	1	2.32455	0.0200963	2.62427	0.00868351	3	+++	0.936757	0.27973	0.00081165	0.039913	1	0.936757	0.27973	0.00081165	0.000151437	0.497629	0.618745	0.521786	0.601819	0.486451	0.626648	0.689353	0.407228	0.0904947	0.000307236	2.37049	0.0177647	2.12902	0.0332527	2.35628	0.018459	1.28687	0.449409	0.00419031	0.00063103	1.9613	0.0498443	1.53718
cg09684160	chr1	17054957			S_Shelf	3	+++	2.6559	0.00790971	0.352878	1	2.10419	0.0353622	2.55071	0.0107503	3	+++	1.10733	0.215298	2.70005e-07	0.000101515	0.11258	1.10733	0.215298	2.70005e-07	0.000133272	1.77919	0.0752087	1.0735	0.283046	1.78782	0.0738048	1.13595	0.30063	0.000157741	0.000153453	1.39495	0.163032	1.60127	0.109317	1.22355	0.221122	0.870406	0.371699	0.0191963	0.000257007	1.40439	0.160204	0.977104
cg13259506	chr3	139245593	RBP1;RBP1;RBP1	Body;Body;3'UTR	OpenSea	3	+++	2.65479	0.00793584	0.353331	1	2.27556	0.0228724	2.61629	0.00888912	3	+++	0.858286	0.212558	5.39323e-05	0.00555793	1	0.858286	0.212558	5.39323e-05	0.000193718	1.74652	0.0807207	1.73762	0.0822782	1.70342	0.0884889	0.837497	0.301483	0.0054708	3.95435e-05	0.598697	0.549375	0.529315	0.596587	0.608087	0.54313	0.691894	0.377746	0.0670054	0.000300742	2.37685	0.0174611	1.70004
cg01284192	chr15	99500473	IGF1R	Body	Island	3	--+	-2.65161	0.00801088	0.354116	1	-2.42953	0.0151185	-2.64583	0.00814915	3	+++	0.58684	0.175435	0.000822631	0.0402772	1	0.58684	0.175435	0.000822631	-0.000100643	-2.50449	0.0122627	-2.11186	0.0346985	-2.49645	0.0125443	0.688977	0.241831	0.00438564	-0.000182652	-2.57888	0.00991213	-2.23784	0.0252317	-2.53442	0.0112633	0.371033	0.312727	0.235447	0.000109312	0.949249	0.342494	0.48143
cg09577986	chr6	33867227			OpenSea	3	---	-2.64942	0.00806296	0.354631	1	-1.973	0.0484958	-2.60274	0.0092481	3	+++	0.775249	0.16561	2.85225e-06	0.000612391	1	0.775249	0.16561	2.85225e-06	-6.45829e-05	-1.91919	0.0549605	-1.57369	0.115558	-1.90964	0.0561792	0.939532	0.232853	5.46331e-05	-8.3642e-05	-1.684	0.0921812	-1.14005	0.254265	-1.71633	0.086101	0.572003	0.285751	0.045311	-1.03093e-05	-0.867803	0.385502	-0.588385
cg11516004	chr1	8533501	RERE;RERE	Body;Body	OpenSea	3	--+	-2.64791	0.00809918	0.355137	1	-2.31926	0.0203808	-2.54568	0.0109066	3	+++	0.586977	0.170103	0.000559118	0.0307313	1	0.586977	0.170103	0.000559118	-1.99506e-05	-1.07322	0.28317	-0.758785	0.447981	-1.05992	0.28918	0.510802	0.232598	0.0280864	-0.000266109	-3.70363	0.000212538	-3.35386	0.000796918	-3.51733	0.000435905	0.590476	0.312863	0.0591158	7.37526e-05	0.378312	0.705199	0.220075
cg01930756	chr5	135424444			OpenSea	3	+++	2.64728	0.00811411	0.355572	1	2.88771	0.00388054	2.54855	0.0108171	3	+++	0.935831	0.173287	6.64621e-08	3.51226e-05	0.0277118	0.935831	0.173287	6.64621e-08	0.000125534	1.47503	0.140206	1.56057	0.118624	1.49525	0.134851	0.992773	0.252799	8.59656e-05	6.47573e-05	0.917756	0.358747	1.11822	0.263473	0.878518	0.379663	1.03168	0.295469	0.000479999	0.000263244	2.34768	0.0188906	2.48798
cg08824350	chr8	133780924			OpenSea	3	---	-2.64727	0.00811443	0.355572	1	-2.75963	0.00578675	-2.51879	0.0117757	3	---	-0.638343	0.142636	7.62962e-06	0.00129292	1	-0.624635	0.117601	1.08752e-07	-4.79631e-05	-2.38052	0.0172883	-2.39322	0.0167011	-2.33269	0.0196646	-0.510288	0.154705	0.000972172	-5.26872e-05	-1.46118	0.143965	-1.12774	0.259432	-1.40493	0.160041	-0.929618	0.22626	3.98001e-05	-3.39569e-05	-0.513546	0.60757	-1.11487
cg08664568	chr1	39598712	MACF1	Body	OpenSea	3	---	-2.64267	0.0082256	0.357296	1	-2.46138	0.0138403	-2.63479	0.00841895	3	+++	0.53524	0.158712	0.000745182	0.0376823	1	0.53524	0.158712	0.000745182	-8.21946e-05	-2.38426	0.0171134	-2.05622	0.0397611	-2.42553	0.015286	0.564123	0.222256	0.0111433	-7.35279e-05	-1.18257	0.236978	-1.06995	0.284643	-1.14881	0.250633	0.636867	0.275144	0.0206313	-5.07941e-05	-0.825177	0.409271	-1.02311
cg26588045	chr19	41283090	MIA;RAB4B	Body;TSS1500	N_Shore	3	+++	2.64101	0.00826604	0.357656	1	2.85364	0.00432211	2.56093	0.0104393	3	+++	0.875926	0.211555	3.46672e-05	0.00401185	1	0.875926	0.211555	3.46672e-05	0.00024342	1.85429	0.0636982	2.31594	0.0205613	1.66081	0.0967509	0.877296	0.299918	0.00344322	0.000107876	0.775015	0.438331	1.22939	0.218926	0.784175	0.432937	0.678683	0.36249	0.0611681	0.000282209	1.99999	0.0455018	1.28907
cg11876705	chr19	38918253	RASGRP4;RASGRP4;RASGRP4;RASGRP4;RASGRP4;RASGRP4;RASGRP4	TSS1500;TSS1500;TSS1500;TSS1500;TSS1500;TSS1500;TSS1500	OpenSea	3	---	-2.63859	0.00832511	0.358627	1	-2.55873	0.0105056	-2.60623	0.0091546	3	+++	0.708947	0.203369	0.000490266	0.0280027	1	0.708947	0.203369	0.000490266	-8.12282e-05	-1.11109	0.266531	-1.44501	0.148455	-1.13472	0.256493	0.835669	0.27718	0.00257067	-0.000272779	-2.93012	0.00338829	-2.31835	0.0204305	-2.90786	0.00363916	0.557235	0.375865	0.138197	-1.16171e-05	-0.457549	0.647277	-0.56919
cg22081096	chr17	67137953	ABCA6;ABCA6	1stExon;5'UTR	OpenSea	3	+++	2.63886	0.00831842	0.358627	1	2.62266	0.00872452	2.56076	0.0104443	3	+++	0.768967	0.216897	0.00039215	0.0239434	1	0.768967	0.216897	0.00039215	0.000142845	1.48811	0.136722	1.12355	0.261203	1.60473	0.108553	0.80128	0.306771	0.00900202	0.000182774	2.59502	0.00945865	1.98136	0.0475513	2.57783	0.00994236	0.61025	0.361386	0.0912889	0.000381149	0.351149	0.725476	1.51863
cg08145177	chr19	17413767	ABHD8	5'UTR	Island	3	--+	-2.63267	0.00847172	0.360161	1	-1.73105	0.0834429	-2.67286	0.00752084	3	---	-0.496404	0.147817	0.000784435	0.0390165	1	-0.496408	0.14781	0.000783908	-9.54314e-06	-1.12655	0.259932	-0.62945	0.529054	-1.18374	0.236516	-0.540604	0.199524	0.00673917	-0.000169864	-3.43117	0.00060099	-2.81772	0.00483655	-3.3713	0.000748147	-0.656553	0.270556	0.0152377	9.1311e-05	0.161086	0.872025	0.615662
cg09623018	chr10	25507161	GPR158	Body	OpenSea	3	+++	2.63203	0.00848752	0.360379	1	2.20796	0.0272474	2.62439	0.00868031	3	+++	1.12844	0.268888	2.70839e-05	0.00333514	1	1.12844	0.268888	2.70839e-05	0.000247764	1.63576	0.10189	1.15251	0.249111	1.65162	0.0986128	1.07263	0.400177	0.00735364	0.000220554	1.7544	0.0793628	1.70821	0.0875977	1.76531	0.0775112	1.05807	0.429792	0.0138235	0.000388691	1.12527	0.260475	0.958065
cg00601368	chr7	149318081	ZNF767;ZNF767	Body;Body	N_Shelf	3	+++	2.63097	0.00851409	0.360846	1	2.45307	0.0141643	2.59018	0.00959266	3	+++	0.786259	0.203093	0.0001082	0.009302	1	0.786259	0.203093	0.0001082	0.000223526	1.66941	0.095037	2.02096	0.0432844	1.59109	0.11159	1.061	0.303956	0.00048187	0.000101064	1.53577	0.124596	1.31317	0.189124	1.55324	0.120365	0.581572	0.337872	0.0851999	0.000156221	1.33435	0.18209	0.768374
cg06039074	chr16	89502388	ANKRD11	5'UTR	S_Shelf	3	--+	-2.63052	0.00852545	0.361021	1	-2.35386	0.0185795	-2.55844	0.0105143	3	---	-0.453779	0.113495	6.3821e-05	0.00627903	1	-0.453779	0.113495	6.3821e-05	-2.90741e-05	-1.91756	0.0551672	-1.74549	0.0808989	-1.86289	0.0624778	-0.503112	0.146203	0.000579138	-9.45423e-05	-2.53393	0.0112792	-2.45447	0.0141092	-2.39628	0.0165624	-0.473436	0.21523	0.0278299	5.31768e-06	0.162686	0.870766	0.403575
cg06900494	chr17	48609332	EPN3	TSS1500	OpenSea	3	+++	2.62953	0.00855024	0.361291	1	2.65205	0.00800058	2.50689	0.01218	3	+++	0.897982	0.220682	4.71903e-05	0.00504132	1	0.897982	0.220682	4.71903e-05	0.00024149	1.80662	0.070821	1.8829	0.0597138	1.69476	0.090121	1.01914	0.325546	0.00174468	0.000109319	1.12509	0.26055	1.21299	0.225132	1.0965	0.272859	0.717704	0.367701	0.0509539	0.000294777	1.63024	0.10305	1.47216
cg16217803	chr3	142841719	CHST2	3'UTR	S_Shore	3	+++	2.62787	0.00859222	0.361941	1	2.00812	0.0446307	2.7002	0.00692977	3	---	-0.948333	0.251643	0.000164194	0.012629	1	-0.948333	0.251643	0.000164194	0.000380475	3.19166	0.00141457	2.70058	0.00692193	3.31508	0.000916165	-0.91179	0.351305	0.009447	2.86441e-05	0.695704	0.486614	0.364618	0.715397	0.727058	0.46719	-1.2864	0.437399	0.00327121	0.000137502	0.296133	0.767129	0.0754184
cg01963224	chr14	71791671			S_Shelf	3	--+	-2.62505	0.00866373	0.362467	1	-2.42765	0.0151972	-2.47341	0.013383	3	---	-0.637834	0.187925	0.000688575	0.0356387	1	-0.609804	0.125745	1.23756e-06	-4.32661e-05	-2.50694	0.0121782	-2.11634	0.0343156	-2.47322	0.0133902	-0.48696	0.158259	0.00209113	-0.000126147	-1.99887	0.045622	-2.42808	0.0151789	-1.74424	0.0811174	-1.00773	0.248282	4.93205e-05	9.6036e-05	0.327889	0.742995	0.713742
cg02107824	chr10	115997879	VWA2	TSS1500	N_Shore	3	+++	2.62479	0.00867022	0.362467	1	1.84508	0.0650265	2.60763	0.00911702	3	+++	1.05572	0.304453	0.0005251	0.0293687	1	1.05572	0.304453	0.0005251	0.000173243	0.876355	0.380837	0.484993	0.627681	0.93418	0.350211	1.27023	0.443886	0.00421474	0.000270154	2.69077	0.00712872	1.55499	0.119948	2.7271	0.00638927	0.763241	0.502181	0.128548	0.000569435	1.0202	0.307634	1.28417
cg23586595	chr4	84034390	PLAC8;PLAC8	5'UTR;5'UTR	S_Shelf	3	---	-2.62438	0.00868058	0.362492	1	-6.45823	1.05936e-10	-2.23529	0.025398	3	---	-0.389691	0.113598	0.000602594	0.0323867	1	-0.379009	0.10092	0.000172969	-0.000135495	-1.70662	0.0878926	-6.98874	2.77366e-12	-1.43184	0.152191	-0.246381	0.146552	0.0927271	-2.00554e-05	-1.49049	0.136097	-0.692028	0.48892	-1.53211	0.125496	-0.389821	0.172192	0.0235817	-8.59957e-05	-1.32469	0.185274	-3.05001
cg00860372	chr19	13912327	ZSWIM4	Body	N_Shelf	3	---	-2.62376	0.00869642	0.362734	1	-2.16705	0.0302311	-2.50867	0.0121187	3	+++	0.67632	0.195688	0.000548016	0.0302995	1	0.693398	0.172257	5.68834e-05	-4.72321e-05	-1.84363	0.0652375	-1.25202	0.210562	-1.86042	0.0628265	0.901951	0.233362	0.000111074	-0.000154614	-1.98912	0.0466874	-1.78476	0.0743008	-1.83941	0.0658555	0.34242	0.319	0.283084	-1.7781e-05	-0.558778	0.576313	-0.653787
cg26894354	chr1	203311314	FMOD	3'UTR	OpenSea	3	+++	2.62018	0.00878825	0.363343	1	1.89152	0.0585556	2.69099	0.00712409	3	+++	0.694787	0.195263	0.000373384	0.0231021	1	0.694787	0.195263	0.000373384	0.000126833	1.45161	0.146609	1.21973	0.222568	1.41474	0.157146	0.585932	0.280542	0.0367465	7.7166e-05	1.83962	0.0658234	1.10874	0.26754	2.06557	0.0388692	0.926237	0.324872	0.00435711	0.000196705	1.24522	0.213051	0.928074
cg14203721	chr19	52266642	FPR2;FPR2;FPR2	5'UTR;1stExon;5'UTR	OpenSea	3	---	-2.61999	0.00879325	0.363478	1	-1.64898	0.0991507	-2.69797	0.00697631	3	+++	0.555786	0.159557	0.000495256	0.0281796	1	0.555786	0.159557	0.000495256	-4.36009e-05	-1.88624	0.0592624	-1.33922	0.1805	-1.84245	0.0654097	0.498866	0.214311	0.0199242	-6.34075e-05	-1.30681	0.191276	-0.754259	0.450694	-1.30565	0.191672	0.631843	0.295848	0.0327041	-1.96998e-05	-1.29292	0.19604	-0.692342
cg07954572	chr12	117484521	TESC;TESC;TESC	Body;Body;Body	Island	3	---	-2.6188	0.00882388	0.364184	1	-2.30919	0.0209332	-2.56086	0.0104414	3	+++	0.72865	0.191201	0.000138449	0.0111788	1	0.72865	0.191201	0.000138449	-1.74286e-05	-0.907275	0.364261	-0.646	0.518279	-0.912657	0.361423	0.671408	0.26086	0.0100581	-0.000192396	-2.60702	0.00913341	-1.94931	0.0512582	-2.63677	0.00836988	0.72988	0.341261	0.0324543	-0.000157211	-1.0651	0.286832	-1.55184
cg05311383	chr10	116049324	VWA2	3'UTR	S_Shelf	3	---	-2.61827	0.00883757	0.364219	1	-2.53141	0.0113604	-2.56819	0.0102231	3	+++	0.672194	0.18807	0.000351339	0.0220855	1	0.672194	0.18807	0.000351339	-3.05786e-05	-0.479838	0.631342	-0.887449	0.374837	-0.491017	0.623415	0.807329	0.24747	0.00110503	-0.000233822	-2.89064	0.00384458	-2.23913	0.0251478	-2.83006	0.00465394	0.346039	0.353824	0.328075	-0.0001282	-1.29793	0.194311	-1.34433
cg13767778	chr9	95736309	FGD3;FGD3	5'UTR;TSS1500	OpenSea	3	---	-2.61352	0.00896142	0.365794	1	-2.28939	0.0220567	-2.71033	0.00672171	3	---	-0.490439	0.142396	0.00057277	0.0312796	1	-0.490439	0.142396	0.00057277	-5.17587e-05	-1.7081	0.0876181	-1.6655	0.0958126	-1.65187	0.0985613	-0.352574	0.201637	0.0803671	-7.21497e-05	-1.64897	0.0991534	-1.2844	0.199004	-1.61407	0.106513	-0.61898	0.251663	0.0139107	-2.9994e-05	-1.11528	0.264729	-0.940233
cg06465175	chr7	29844768			N_Shore	3	+++	2.61323	0.00896922	0.365819	1	2.83757	0.0045459	2.43185	0.0150219	3	+++	0.802092	0.160581	5.88538e-07	0.000183597	0.245394	0.802092	0.160581	5.88538e-07	0.000131191	2.01297	0.0441182	2.18744	0.0287106	1.9151	0.0554804	0.786992	0.225288	0.00047713	8.17265e-05	1.31401	0.188843	1.48436	0.137714	1.25193	0.210594	0.902077	0.282298	0.00139602	0.000140112	1.10305	0.270004	1.12823
cg06066711	chr1	6662645	KLHL21	1stExon	Island	3	+++	2.61233	0.00899284	0.366218	1	1.5009	0.133381	3.05159	0.00227635	3	+++	0.184907	0.0525917	0.00043828	0.0258258	1	0.184904	0.0525859	0.000437728	5.2452e-06	0.978907	0.327626	0.678653	0.497358	1.03887	0.298865	0.179385	0.0699343	0.0103159	2.89979e-06	1.82654	0.0677697	0.677574	0.498042	2.10439	0.0353448	0.148052	0.0859705	0.0850459	5.12819e-05	1.87019	0.0614572	1.3557
cg20538707	chr17	10707450			OpenSea	3	+++	2.60927	0.00907366	0.366988	1	2.02339	0.0430332	2.54282	0.0109963	3	+++	0.67047	0.205137	0.00108157	0.0486584	1	0.67047	0.205137	0.00108157	0.000218251	2.53654	0.0111955	2.26105	0.0237563	2.48964	0.0127872	0.762118	0.287014	0.00792301	4.62879e-05	1.5895	0.111948	0.6605	0.508933	1.57004	0.116405	0.600352	0.349445	0.0857935	2.41912e-05	0.0798128	0.936386	0.341979
cg01101459	chr1	234871477			OpenSea	3	+++	2.60609	0.00915818	0.368018	1	2.50606	0.0122086	2.54145	0.0110393	3	+++	1.10285	0.304799	0.00029654	0.0195176	1	1.09766	0.22927	1.68761e-06	0.000177088	1.51305	0.130268	1.24542	0.212977	1.54484	0.122386	0.764624	0.328784	0.0200395	0.000203551	1.87674	0.0605533	2.06579	0.0388481	1.77313	0.0762074	1.5925	0.369727	1.65312e-05	0.00035548	1.09189	0.274882	1.02187
cg06707663	chr11	61381267	RPLP0P2	TSS1500	OpenSea	3	+++	2.60319	0.00923614	0.368609	1	3.4158	0.000635938	2.26858	0.0232937	3	+++	1.05287	0.25357	3.29332e-05	0.00386047	1	1.05287	0.25357	3.29332e-05	0.000234148	1.3229	0.185868	1.40383	0.160369	1.29152	0.196523	0.995767	0.360809	0.00578345	0.000326385	1.33603	0.18154	2.23872	0.0251742	1.06478	0.286977	1.04377	0.451588	0.0208139	0.000548908	1.97019	0.048816	2.45653
cg19462087	chr17	9809381	RCVRN	TSS1500	S_Shore	3	+++	2.59784	0.00938126	0.370273	1	2.82613	0.00471145	2.21868	0.0265085	3	+++	0.636262	0.18047	0.000422565	0.0251985	1	0.63626	0.180468	0.000422505	0.000148546	1.49901	0.133871	1.83524	0.0664706	1.30535	0.191773	0.587042	0.258392	0.023092	0.000140187	2.47617	0.01328	2.5672	0.0102522	2.32413	0.0201184	0.493824	0.275536	0.0730964	4.33218e-05	0.392476	0.694706	0.304379
cg21567022	chr11	93067324	CCDC67	Body	S_Shelf	3	+++	2.59186	0.00954597	0.37237	1	1.67528	0.0938803	2.60972	0.00906168	3	+++	0.995564	0.228623	1.33304e-05	0.0019675	1	0.995564	0.228623	1.33304e-05	0.000197564	2.45867	0.0139454	1.66553	0.0958075	2.45335	0.0141533	0.981109	0.309496	0.00152427	1.54682e-07	0.485589	0.627259	0.174719	0.8613	0.518979	0.603775	0.744867	0.433211	0.0855396	0.000252425	1.43893	0.15017	0.991814
cg08529481	chr1	36832173	STK40	5'UTR	OpenSea	3	---	-2.59082	0.00957482	0.372424	1	-4.31128	1.62313e-05	-2.28572	0.0222705	3	---	-0.83451	0.187888	8.93193e-06	0.00146048	1	-0.83451	0.187888	8.93193e-06	-0.000232472	-1.44893	0.147359	-3.74738	0.000178693	-1.33601	0.181547	-0.78015	0.264299	0.00315959	-0.000165148	-1.94967	0.0512157	-1.82545	0.0679325	-1.78997	0.0734582	-0.730293	0.325637	0.0249185	-0.000156334	-1.06044	0.288946	-1.65602
cg19254152	chr7	1083473	C7orf50;C7orf50;C7orf50	Body;Body;Body	N_Shore	3	---	-2.58756	0.00966572	0.373372	1	-2.6781	0.00740405	-2.4791	0.0131714	3	---	-0.714014	0.18455	0.000109309	0.00935876	1	-0.714014	0.18455	0.000109309	-5.64079e-05	-0.511948	0.608687	-1.31816	0.18745	-0.477831	0.632771	-0.593677	0.24644	0.0159957	-0.000236361	-3.52029	0.00043108	-2.70635	0.00680279	-3.41981	0.000626642	-0.708428	0.32535	0.0294482	-6.52691e-06	-0.45651	0.648023	-0.525475
cg15296767	chr11	64122743	CCDC88B	Body	N_Shelf	3	+++	2.5859	0.00971244	0.37393	1	1.93838	0.0525771	2.60288	0.00924448	3	---	-0.682112	0.20475	0.000864006	0.04167	1	-0.682112	0.20475	0.000864006	0.00018433	1.99185	0.0463872	1.65681	0.0975575	1.99904	0.0456038	-0.666983	0.300012	0.0262031	7.53332e-05	1.44058	0.149704	1.01932	0.308052	1.47079	0.141347	-0.657228	0.338257	0.0520185	0.00014942	0.92747	0.353683	0.549348
cg03887528	chr2	231090531	SP140;SP140;SP140;SP140	5'UTR;1stExon;1stExon;5'UTR	OpenSea	3	+++	2.58575	0.00971669	0.373979	1	1.97943	0.0477676	2.60264	0.00925092	3	+++	1.08216	0.239593	6.28297e-06	0.0011205	1	1.08216	0.239593	6.28297e-06	0.000310696	2.34123	0.0192202	2.1627	0.0305643	2.29626	0.0216613	1.07672	0.348644	0.00201295	1.25435e-05	0.646139	0.518189	0.265595	0.790551	0.746076	0.455621	1.0307	0.417737	0.0136119	0.000224851	1.39414	0.163275	0.84489
cg00790071	chr2	102731407			OpenSea	3	+++	2.58484	0.00974229	0.374181	1	1.62436	0.1043	2.74924	0.00597341	3	+++	1.23134	0.32656	0.000162833	0.0125555	1	1.23134	0.32656	0.000162833	0.000228944	0.426755	0.669558	0.587329	0.556983	0.527437	0.59789	0.966225	0.483487	0.0456676	0.000292495	2.52433	0.0115918	1.52176	0.128068	2.57451	0.0100383	1.68237	0.526642	0.00140059	0.000469826	1.72885	0.0838364	0.739582
cg03599224	chr6	31541349	LTA;LTA	Body;Body	OpenSea	3	--+	-2.58437	0.00975583	0.374196	1	-1.83572	0.0663997	-2.55316	0.0106752	3	+++	0.848258	0.238201	0.000369298	0.0229104	1	0.902496	0.176433	3.13346e-07	-9.09991e-05	-2.67247	0.00752945	-1.97327	0.0484651	-2.62842	0.00857817	1.18213	0.238533	7.20257e-07	-0.000123454	-1.82236	0.0684008	-1.38453	0.166195	-1.74842	0.0803917	0.564827	0.319011	0.0766346	0.0001208	0.423045	0.672263	0.505099
cg03857664	chr5	171864134	SH3PXD2B	Body	OpenSea	3	--+	-2.58371	0.00977438	0.374719	1	-2.39605	0.0165731	-2.5102	0.0120662	3	+++	0.813046	0.21322	0.000137192	0.0110923	1	0.813046	0.21322	0.000137192	-0.000187061	-2.81917	0.00481478	-2.59543	0.00944719	-2.80129	0.00508988	1.05133	0.291183	0.00030554	-0.000158981	-1.41656	0.156612	-1.27375	0.202751	-1.21719	0.223531	0.533528	0.375784	0.155674	0.000101482	0.143806	0.885654	0.0615571
cg14375111	chr3	14165186	TMEM43;CHCHD4;CHCHD4	TSS1500;Body;5'UTR	N_Shore	3	---	-2.58147	0.00983811	0.375715	1	-2.04963	0.0404005	-2.5606	0.0104491	3	+++	0.785938	0.200203	8.64731e-05	0.00789439	1	0.785938	0.200202	8.64687e-05	-6.61883e-05	-1.30371	0.192331	-1.26406	0.206208	-1.25785	0.208446	0.817712	0.274859	0.00292962	-0.000145933	-2.02529	0.0428371	-1.32326	0.185749	-2.04159	0.0411923	0.470469	0.354099	0.183968	-7.17588e-05	-1.14517	0.252139	-0.939397
cg10626305	chr6	21801442	FLJ22536	Body	OpenSea	3	---	-2.57784	0.00994201	0.376516	1	-2.29937	0.0214839	-2.45311	0.0141625	3	+++	0.977637	0.189811	2.59692e-07	9.89763e-05	0.10828	0.977637	0.189811	2.59692e-07	-7.23189e-05	-1.62828	0.103465	-1.48675	0.137081	-1.56397	0.117825	1.05244	0.255907	3.91264e-05	-0.000179211	-2.18671	0.0287638	-1.72759	0.0840624	-2.13309	0.0329172	0.98062	0.347244	0.00474268	-2.73019e-05	-0.51942	0.603468	-0.678597
cg24931561	chr6	157745382	C6orf35	TSS200	S_Shore	3	--+	-2.57734	0.00995641	0.376664	1	-2.29697	0.0216205	-2.51295	0.0119727	3	---	-0.546552	0.143579	0.000140875	0.0113184	1	-0.546552	0.143579	0.000140875	-6.35708e-06	-1.24587	0.212812	-0.578263	0.563087	-1.32896	0.18386	-0.573542	0.183572	0.001782	-0.000206183	-3.34148	0.000833343	-3.33347	0.000857698	-3.16864	0.00153153	-0.511036	0.276175	0.0642545	4.84372e-05	0.326379	0.744138	0.00255582
cg01790523	chr2	167229656	SCN9A	5'UTR	N_Shelf	3	+-+	2.57519	0.0100185	0.377349	1	2.50335	0.0123022	2.54529	0.0109187	3	+++	0.907922	0.24286	0.000185146	0.0137903	1	0.907922	0.24286	0.000185146	0.000309931	1.67566	0.0938045	2.25727	0.0239913	1.56075	0.118582	0.742534	0.342514	0.0301668	-2.11449e-05	-0.0335864	0.973207	-0.0101205	0.991925	-0.00894474	0.992863	0.930713	0.406776	0.022136	0.00061241	3.04873	0.00229809	2.10573
cg22610106	chr6	167136367	RPS6KA2	Body	OpenSea	3	--+	-2.57283	0.0100871	0.377859	1	-2.20982	0.0271177	-2.47388	0.0133656	3	+++	0.63964	0.170212	0.000171347	0.0130444	1	0.63964	0.170212	0.000171347	-9.99005e-05	-2.99525	0.00274216	-2.26888	0.0232755	-2.93474	0.00333831	0.525865	0.230932	0.0227774	-0.000155579	-2.10269	0.0354931	-1.98693	0.0469298	-2.06712	0.0387231	0.686391	0.304134	0.024016	0.000157397	1.20159	0.229521	0.841688
cg03275375	chr8	28439379			OpenSea	3	+++	2.56992	0.0101722	0.378523	1	3.14438	0.00166438	2.37728	0.0174409	3	+++	1.02622	0.2348	1.23903e-05	0.00186371	1	1.02622	0.2348	1.23903e-05	0.000198764	0.866996	0.385944	1.30046	0.193443	0.718638	0.472364	0.927076	0.342429	0.00678223	0.000196957	1.18784	0.234896	1.7709	0.0765775	1.07389	0.282873	1.09014	0.397855	0.00614337	0.000511144	2.6794	0.00737542	2.58968
cg04405075	chr20	2796872	LOC100288797	TSS200	OpenSea	3	---	-2.57005	0.0101684	0.378523	1	-1.72084	0.0852799	-2.63187	0.00849174	3	+++	0.563894	0.16556	0.000659276	0.0345425	1	0.563894	0.16556	0.000659276	-2.11138e-05	-1.74144	0.0816057	-0.765266	0.444113	-1.87875	0.0602792	0.58752	0.237108	0.0132175	-0.000117176	-1.91072	0.0560411	-1.67473	0.0939863	-1.84901	0.0644571	0.501342	0.285496	0.0790815	-3.02544e-06	-0.676712	0.498589	-0.520982
cg14545418	chr9	84300168	TLE1	Body	N_Shore	3	+-+	2.56954	0.0101833	0.378585	1	2.52062	0.0117147	2.45455	0.0141061	3	+++	1.04357	0.21501	1.21246e-06	0.000314196	0.505541	1.04357	0.21501	1.21246e-06	0.000272617	3.04815	0.00230257	2.49628	0.0125504	2.9513	0.00316441	1.25264	0.306673	4.41487e-05	-2.61713e-05	-0.72764	0.466834	-0.0735308	0.941384	-0.728325	0.466415	0.69615	0.368416	0.058815	0.000362983	2.03277	0.0420756	1.89865
cg15193473	chr13	103453215	BIVM;BIVM	5'UTR;5'UTR	Island	3	---	-2.56794	0.0102304	0.379503	1	-2.81599	0.00486269	-2.39856	0.0164597	3	---	-0.494832	0.118476	2.95858e-05	0.00355299	1	-0.494832	0.118476	2.95858e-05	-1.52509e-05	-0.654027	0.513095	-1.01966	0.307891	-0.587576	0.556817	-0.438417	0.155441	0.00479539	-9.58929e-05	-2.42911	0.0151358	-2.28955	0.0220474	-2.34367	0.0190949	-0.55857	0.22363	0.0124989	-7.44951e-05	-1.50515	0.132285	-1.68801
cg00119811	chr5	73092353	RGNEF	Body	OpenSea	3	---	-2.56663	0.0102691	0.379967	1	-2.31553	0.0205842	-2.42497	0.0153097	3	---	-0.502908	0.104491	1.48723e-06	0.000368236	0.62011	-0.502906	0.104481	1.48408e-06	-8.48172e-06	-0.489643	0.624386	-0.863573	0.387822	-0.404226	0.686047	-0.457451	0.133506	0.00061155	-6.36586e-05	-2.76169	0.00575024	-1.91405	0.0556135	-2.73346	0.00626736	-0.707698	0.197028	0.000328317	-4.96437e-05	-1.33098	0.183196	-1.31801
cg03533561	chr6	167524115	CCR6	TSS1500	OpenSea	3	---	-2.56447	0.0103334	0.380585	1	-2.21464	0.0267847	-2.46171	0.0138278	3	+++	0.907352	0.181514	5.76888e-07	0.0001814	0.240537	0.912407	0.174905	1.82243e-07	-5.71911e-05	-1.17242	0.241027	-1.40013	0.161475	-1.14687	0.251437	1.10994	0.236737	2.7524e-06	-0.000145301	-2.36855	0.0178578	-1.72783	0.0840189	-2.32978	0.0198177	0.636993	0.3133	0.0420348	-1.68051e-05	-0.882865	0.377309	-0.620972
cg19416590	chr10	1592894	ADARB2	Body	N_Shelf	3	+++	2.56173	0.0104152	0.381571	1	2.03499	0.0418515	2.54084	0.0110587	3	+++	1.01111	0.198399	3.46264e-07	0.000122665	0.144377	1.01111	0.198399	3.46264e-07	0.000168239	1.90243	0.0571154	1.75116	0.0799183	1.82592	0.0678617	0.967804	0.279707	0.000540047	0.000110041	1.97743	0.0479929	1.29388	0.195707	2.10654	0.0351579	1.32676	0.35344	0.00017414	9.93683e-05	0.368729	0.71233	0.299398
cg18198461	chr8	143523293			OpenSea	3	+-+	2.56074	0.0104449	0.381777	1	1.88027	0.0600714	2.58807	0.00965167	3	+++	0.832899	0.173203	1.51849e-06	0.000374197	0.633142	0.832899	0.173203	1.51849e-06	0.000114924	1.74258	0.0814072	1.53099	0.125772	1.78884	0.0736407	0.929573	0.243791	0.000137291	-5.93081e-06	-0.0145274	0.988409	-0.0890924	0.929009	-0.0180937	0.985564	0.837696	0.299173	0.00510955	0.000246687	2.90854	0.00363115	1.89458
cg18367631	chr7	653309	PRKAR1B;PRKAR1B;PRKAR1B;PRKAR1B;PRKAR1B;PRKAR1B	Body;Body;Body;Body;Body;Body	OpenSea	3	+++	2.56074	0.0104449	0.381777	1	1.81946	0.0688407	2.54957	0.0107856	3	+++	2.21041	0.676708	0.00108917	0.0489055	1	2.16317	0.606599	0.000362388	0.00154083	2.54513	0.0109236	1.54702	0.121858	2.4865	0.0129005	1.20149	0.892471	0.17822	0.000961789	1.49511	0.134886	1.31618	0.188114	1.51728	0.129197	2.8128	1.03848	0.00675725	0.000661222	0.0803619	0.935949	0.105999
cg09121339	chr2	7571733			S_Shore	3	+++	2.55829	0.0105189	0.382649	1	2.51134	0.0120275	2.47692	0.0132522	3	+++	0.917446	0.181965	4.60991e-07	0.000151468	0.192213	0.917441	0.181959	4.60632e-07	0.000162939	1.64217	0.100554	1.97684	0.0480594	1.52142	0.128156	0.833067	0.262067	0.0014787	3.67531e-05	0.808758	0.418654	0.671566	0.50186	0.886562	0.375315	0.718808	0.307488	0.0194038	0.000243981	2.07334	0.038141	1.6956
cg13318543	chr12	29932047	TMTC1	5'UTR	N_Shelf	3	+++	2.55816	0.0105227	0.382741	1	1.78935	0.0735586	2.55009	0.0107694	3	+++	1.07632	0.251221	1.83273e-05	0.00248669	1	1.07632	0.251221	1.83273e-05	0.000259733	2.19785	0.0279599	1.61839	0.105579	2.22548	0.0260493	1.25964	0.358728	0.000445724	7.30755e-06	0.480669	0.630752	0.223588	0.823078	0.416014	0.6774	0.681051	0.433499	0.11617	0.000358383	1.72148	0.0851642	1.22858
cg24147838	chr19	54876664	LAIR1;LAIR1;LAIR1;LAIR1	5'UTR;1stExon;1stExon;5'UTR	OpenSea	3	---	-2.55775	0.0105353	0.382977	1	-1.94415	0.0518776	-2.68692	0.00721149	3	---	-1.19072	0.206024	7.49258e-09	6.927e-06	0.00312408	-1.19072	0.206024	7.49258e-09	-7.11335e-05	-1.89907	0.0575559	-1.41334	0.157556	-1.98522	0.0471197	-1.11356	0.262569	2.22509e-05	-0.000153347	-1.78899	0.0736166	-1.09313	0.274337	-1.85533	0.0635497	-1.30535	0.392458	0.000880787	-7.29307e-05	-0.585536	0.558188	-0.796941
cg01627597	chr2	26927436	KCNK3	Body	OpenSea	3	+++	2.55453	0.0106332	0.383988	1	3.13115	0.00174125	2.24185	0.0249712	3	+++	0.764157	0.234483	0.00111844	0.0497891	1	0.764157	0.234483	0.00111844	0.000188903	0.957671	0.338229	1.31956	0.186983	0.790773	0.429076	0.757511	0.332182	0.0225835	0.000233919	1.70582	0.0880425	1.91937	0.0549378	1.64387	0.100204	1.06392	0.415118	0.0103795	0.000474789	1.9222	0.0545806	2.36386
cg05057720	chr14	38724675	CLEC14A	1stExon	Island	3	--+	-2.5546	0.0106308	0.383988	1	-2.30523	0.0211534	-2.30619	0.0210998	3	---	-0.938968	0.286815	0.00106121	0.0480327	1	-0.938968	0.286815	0.00106121	-0.000261432	-1.99537	0.0460021	-2.03722	0.0416279	-1.86894	0.0616306	-0.958805	0.398665	0.0161707	-0.000419432	-2.319	0.0203951	-2.09738	0.0359599	-2.22526	0.0260635	-0.701936	0.48797	0.150298	6.37323e-06	0.16833	0.866324	0.470627
cg14914822	chr18	55713183	NEDD4L;NEDD4L;NEDD4L	Body;TSS1500;Body	S_Shore	3	--+	-2.55264	0.0106909	0.384776	1	-2.27753	0.0227546	-2.49156	0.0127184	3	---	-0.634884	0.143369	9.49671e-06	0.00152885	1	-0.634884	0.143369	9.49671e-06	-8.45014e-06	-0.687717	0.491631	-0.642353	0.520644	-0.657533	0.510838	-0.634739	0.182602	0.0005088	-0.000212631	-3.88362	0.000102914	-3.5225	0.0004275	-3.74053	0.000183632	-0.485586	0.273443	0.0757626	1.56372e-05	0.272034	0.785596	0.347968
cg11453079	chr20	43058872	HNF4A;HNF4A	3'UTR;3'UTR	OpenSea	3	+++	2.55197	0.0107116	0.384919	1	2.23898	0.0251574	2.53449	0.0112611	3	+++	1.19555	0.265121	6.4992e-06	0.00114874	1	1.19555	0.265121	6.4992e-06	0.000372324	1.72897	0.0838142	2.05622	0.0397614	1.60738	0.107972	1.01536	0.390128	0.00925117	1.85531e-05	0.486676	0.626488	0.303321	0.761645	0.559406	0.575885	1.24248	0.427261	0.00363749	0.000513761	2.32242	0.0202104	1.4685
cg00663986	chr17	80866232	TBCD	Body	S_Shelf	3	---	-2.54958	0.0107852	0.385445	1	-2.18269	0.0290589	-2.53783	0.0111542	3	---	-0.451398	0.126915	0.000375547	0.0231946	1	-0.451398	0.126915	0.000375547	-4.77573e-05	-2.20719	0.0273005	-1.92968	0.0536464	-2.1595	0.030811	-0.523952	0.176035	0.00291638	-4.91972e-05	-1.25453	0.209648	-1.17256	0.240971	-1.18856	0.234614	-0.256387	0.216795	0.236959	-1.16642e-06	-0.786395	0.431636	-0.504843
cg17474222	chr19	7680053	KIAA1543;KIAA1543	Body;Body	N_Shore	3	---	-2.54592	0.010899	0.386984	1	-2.33186	0.0197083	-2.57532	0.0100147	3	+++	0.41335	0.125781	0.00101529	0.0465709	1	0.41335	0.125781	0.00101529	-3.44118e-05	-1.15461	0.248249	-1.54608	0.122085	-1.06471	0.287008	0.40488	0.172556	0.0189571	-5.47521e-05	-1.44445	0.148612	-1.28182	0.199907	-1.33797	0.180907	0.456994	0.219645	0.03747	-4.63506e-05	-1.94984	0.0511951	-1.18749
cg02126688	chr12	130932128	RIMBP2	Body	N_Shelf	3	+++	2.54532	0.0109178	0.387301	1	2.36654	0.0179551	2.53677	0.0111881	3	+++	0.873318	0.205876	2.21576e-05	0.00287366	1	0.873318	0.205876	2.21576e-05	8.43672e-05	0.782874	0.433701	0.606374	0.544266	0.828938	0.40714	0.774459	0.290407	0.00765752	0.000165078	1.8786	0.0602993	1.88423	0.0595334	1.85482	0.0636226	1.09901	0.351646	0.00177613	0.000347646	1.93272	0.0532711	1.79684
cg01987702	chr2	74264707			OpenSea	3	---	-2.54166	0.0110328	0.388643	1	-2.78653	0.00532751	-2.46131	0.0138431	3	---	-1.04143	0.257329	5.18576e-05	0.00540288	1	-1.04143	0.257329	5.18576e-05	-8.60739e-05	-0.871236	0.383625	-1.0462	0.295468	-0.813034	0.416199	-0.766392	0.362139	0.0343199	-0.000576431	-2.96079	0.0030685	-3.08421	0.00204091	-2.89944	0.00373827	-1.34175	0.477497	0.00495487	-3.47516e-05	-0.542346	0.58758	-0.66345
cg23612492	chr14	100890363	WDR25;WDR25	Body;Body	OpenSea	3	---	-2.54128	0.0110448	0.388753	1	-2.06438	0.0389817	-2.53296	0.0113105	3	+++	0.806359	0.171943	2.73609e-06	0.00059233	1	0.807224	0.169114	1.8126e-06	-6.69595e-05	-1.66668	0.0955788	-1.60228	0.109093	-1.61032	0.107328	0.952841	0.234276	4.75888e-05	-7.24818e-05	-1.34004	0.180231	-0.861933	0.388724	-1.34856	0.177477	0.475458	0.299768	0.112719	-6.17279e-05	-1.38486	0.166095	-1.06139
cg27573298	chr1	14697589			OpenSea	3	+++	2.53847	0.0111337	0.390007	1	2.35615	0.0184654	2.36724	0.0179212	3	+++	1.18334	0.232216	3.47173e-07	0.000122779	0.144756	1.18334	0.232216	3.47173e-07	0.000230376	2.20068	0.0277586	1.66163	0.0965864	2.19524	0.0281467	1.26389	0.334086	0.000154866	6.20831e-05	0.27201	0.785615	0.661972	0.507989	0.125849	0.899851	1.19682	0.402808	0.00296649	0.000378342	1.92187	0.0546226	1.809
cg07535928	chr14	37641436	SLC25A21;SLC25A21;LOC100129794	Body;Body;Body	Island	3	--+	-2.53493	0.0112471	0.391279	1	-2.20477	0.0274704	-2.45623	0.0140404	3	---	-0.746149	0.19683	0.000150143	0.0118701	1	-0.746149	0.19683	0.000150143	-4.17169e-06	-0.739794	0.459425	-0.447907	0.65422	-0.718559	0.472412	-0.829069	0.269126	0.00206581	-0.000338619	-4.12801	3.65917e-05	-3.52536	0.0004229	-4.03616	5.43336e-05	-0.644289	0.344878	0.0617394	0.000118013	0.66282	0.507446	0.241672
cg23680451	chr10	3823790	KLF6;KLF6;KLF6;KLF6	Body;Body;Body;Body	Island	3	--+	-2.53415	0.0112722	0.39154	1	-2.31621	0.020547	-2.57712	0.00996262	3	+++	0.774754	0.19481	6.97979e-05	0.00673361	1	0.774809	0.194668	6.88703e-05	-8.4572e-05	-1.17485	0.240053	-1.6948	0.0901129	-1.01777	0.308785	0.897861	0.254136	0.000410885	-0.000246243	-3.39126	0.000695722	-2.12317	0.0337397	-3.47041	0.000519658	0.34306	0.372069	0.35651	7.34954e-05	0.378305	0.705204	0.0253447
cg16894819	chr1	6262620			N_Shelf	3	+++	2.53363	0.0112887	0.39154	1	1.91662	0.0552866	2.46255	0.0137954	3	+++	0.620656	0.188264	0.000978176	0.0453325	1	0.620656	0.188264	0.000978176	0.000117707	1.57216	0.115913	1.32449	0.185342	1.54743	0.12176	0.839712	0.261427	0.00131801	5.33211e-05	1.45131	0.146694	0.823363	0.410302	1.45922	0.144505	0.445288	0.324921	0.170547	0.000227665	1.36427	0.172483	1.17424
cg19886777	chr14	105034096			OpenSea	3	+++	2.53359	0.0112902	0.39154	1	3.71072	0.00020667	2.35699	0.0184235	3	---	-0.793238	0.236546	0.000798199	0.0395094	1	-0.793238	0.236546	0.000798199	0.000589458	2.5618	0.0104132	3.87816	0.00010525	2.08698	0.0368899	-0.863501	0.373575	0.020808	6.77368e-05	0.302569	0.762218	0.815541	0.414763	0.628524	0.529661	-0.582716	0.368298	0.113607	0.000330798	1.39827	0.162032	1.44537
cg26841068	chr1	203456691	PRELP;PRELP	3'UTR;3'UTR	N_Shore	3	+++	2.53405	0.0112753	0.39154	1	2.30014	0.0214402	2.48724	0.0128739	3	+++	0.769356	0.172733	8.42811e-06	0.00139763	1	0.769356	0.172733	8.42811e-06	1.10423e-05	0.328308	0.742679	0.223101	0.823457	0.384454	0.700642	0.644317	0.256354	0.0119578	0.000165254	2.72627	0.00640552	2.7407	0.00613084	2.59012	0.00959432	0.917727	0.287983	0.00143888	0.000148216	1.5198	0.12856	1.16737
cg23325364	chr10	568840	DIP2C	Body	OpenSea	3	+++	2.53014	0.0114018	0.392773	1	2.04207	0.0411448	2.43077	0.0150669	3	+++	0.967078	0.175194	3.38925e-08	2.10293e-05	0.0141317	0.967078	0.175194	3.38925e-08	8.82045e-05	1.76547	0.077484	1.10277	0.270128	1.78151	0.0748297	1.06664	0.241785	1.02651e-05	6.43422e-06	0.535156	0.592542	0.262878	0.792645	0.572621	0.566901	0.844749	0.303434	0.00536994	0.000334417	2.17308	0.029774	2.37799
cg25120513	chr17	58215290			N_Shore	3	+++	2.52918	0.0114329	0.393163	1	1.93726	0.0527136	2.56838	0.0102175	3	+++	0.968283	0.222278	1.32353e-05	0.00195694	1	0.968283	0.222278	1.32353e-05	7.18806e-05	0.5723	0.567119	0.318878	0.749819	0.67326	0.500782	1.13134	0.317176	0.000361217	0.00018489	2.28144	0.0225225	1.90593	0.0566592	2.30024	0.0214348	0.777526	0.370909	0.0360578	0.000324879	1.70739	0.0877496	1.28059
cg17696044	chr11	70449316	SHANK2;SHANK2	Body;Body	OpenSea	3	--+	-2.52804	0.01147	0.393363	1	-2.16914	0.030072	-2.42262	0.0154088	3	---	-0.806571	0.198394	4.79304e-05	0.00509776	1	-0.806571	0.198394	4.79304e-05	-5.36788e-05	-1.31999	0.186838	-1.23518	0.216764	-1.27622	0.201877	-0.713978	0.251731	0.00456436	-0.000374052	-3.38473	0.000712485	-2.82553	0.00472018	-3.25964	0.00111553	-0.755125	0.401491	0.0599989	0.000177908	0.575137	0.565198	0.537223
cg09729387	chr8	53321751	ST18	5'UTR	OpenSea	3	---	-2.52545	0.0115549	0.394705	1	-2.0317	0.0421838	-2.52193	0.0116713	3	+++	1.19997	0.188106	1.77971e-10	4.3143e-07	7.42059e-05	1.19997	0.188106	1.77971e-10	-4.17758e-05	-1.24502	0.213125	-1.0285	0.303713	-1.2574	0.208609	0.99864	0.254942	8.96092e-05	-0.000100401	-1.55671	0.119539	-0.993249	0.320589	-1.58689	0.112537	1.45354	0.329384	1.01994e-05	-0.000179791	-1.65732	0.0974546	-1.60082
cg26222731	chr15	57695943	CGNL1	5'UTR	OpenSea	3	---	-2.52445	0.0115879	0.395182	1	-2.09814	0.0358924	-2.44244	0.0145882	3	+++	0.499543	0.146593	0.000655182	0.0343972	1	0.499543	0.146593	0.000655182	-4.23415e-05	-0.874227	0.381995	-1.42045	0.155477	-0.747615	0.454693	0.491526	0.202686	0.0153058	-4.87427e-05	-1.32933	0.18374	-0.809955	0.417966	-1.34801	0.177655	0.466788	0.252103	0.0640862	-8.36972e-05	-2.41202	0.0158643	-1.43138
cg27087377	chr22	26875563	HPS4;HPS4	TSS200;Body	N_Shelf	3	---	-2.52288	0.01164	0.395331	1	-2.01771	0.043621	-2.6259	0.00864212	3	---	-0.543532	0.143933	0.000159187	0.012379	1	-0.543532	0.143933	0.000159187	-3.2466e-05	-1.38858	0.16496	-1.29771	0.194387	-1.41175	0.158022	-0.4667	0.189036	0.013555	-9.67154e-05	-1.92845	0.0537998	-1.56139	0.118431	-1.91499	0.0554932	-0.622491	0.267303	0.0198708	-5.84742e-06	-1.02722	0.304318	-0.551498
cg14815361	chr5	131589552			N_Shelf	3	+--	-2.51847	0.0117866	0.39681	1	-1.68388	0.0922055	-2.58331	0.00978565	3	+++	0.963468	0.269633	0.00035256	0.0221255	1	0.963468	0.269633	0.00035256	2.53871e-05	0.280619	0.779002	0.21658	0.828536	0.198291	0.842817	0.909091	0.381424	0.0171529	-0.000359263	-3.10437	0.00190684	-2.00683	0.0447681	-3.07704	0.00209064	1.04482	0.460054	0.0231426	-0.000241853	-1.85175	0.0640615	-1.3569
cg08106792	chr1	153509323	S100A6	TSS1500	S_Shore	3	+++	2.51772	0.0118118	0.397038	1	2.18882	0.0286098	2.56294	0.0103791	3	+++	0.611502	0.119975	3.45257e-07	0.000122412	0.143957	0.611502	0.119975	3.45257e-07	4.7003e-05	1.25135	0.210808	1.28879	0.197472	1.19853	0.230711	0.50459	0.167002	0.00251559	5.22294e-05	2.02883	0.0424755	1.73902	0.0820316	2.08207	0.0373362	0.782362	0.206171	0.000147811	6.89117e-05	1.08094	0.279725	0.70283
cg13462957	chr7	142493732			N_Shore	3	---	-2.51678	0.0118432	0.397303	1	-1.64157	0.100679	-2.58118	0.00984629	3	---	-0.945698	0.214633	1.05241e-05	0.00165066	1	-0.945698	0.214633	1.05241e-05	-1.25252e-05	-0.749229	0.453719	-0.539591	0.589479	-0.703136	0.481971	-0.855693	0.289275	0.00309585	-0.000238799	-2.20056	0.0277674	-1.78397	0.0744281	-2.15566	0.0311099	-1.3116	0.39437	0.000881646	-7.62681e-06	-1.54268	0.122907	-0.530968
cg11789371	chr14	102551385	HSP90AA1;HSP90AA1	Body;Body	N_Shore	3	--+	-2.51417	0.0119314	0.398098	1	-1.87983	0.0601319	-2.44325	0.0145557	3	+++	0.587033	0.152101	0.000113623	0.00964688	1	0.587033	0.152101	0.000113623	-1.0722e-05	-1.29595	0.194992	-0.63935	0.522595	-1.29917	0.193886	0.640219	0.207133	0.00199583	-0.000158196	-3.19356	0.00140532	-2.54173	0.0110304	-3.10718	0.00188879	0.561177	0.274084	0.0406125	4.2626e-05	0.34785	0.727953	0.00391486
cg07435275	chr5	72471841			OpenSea	3	+++	2.51294	0.0119731	0.398543	1	2.85522	0.00430076	2.29769	0.0215797	3	+++	0.760705	0.187831	5.12315e-05	0.00535752	1	0.760705	0.187831	5.12315e-05	0.000155834	1.39026	0.164449	1.69527	0.0900251	1.20156	0.229533	0.871521	0.272906	0.00140569	8.18805e-05	0.959631	0.337241	1.25529	0.209375	0.913576	0.36094	0.781212	0.311553	0.0121596	0.00031341	2.13818	0.0325024	2.08341
cg01002030	chr1	65211677	RAVER2	Body	S_Shore	3	--+	-2.50656	0.0121911	0.400482	1	-1.55267	0.120502	-2.51421	0.0119298	3	---	-0.699075	0.201319	0.000515687	0.02899	1	-0.699075	0.201319	0.000515687	-0.000100097	-1.90724	0.0564897	-1.81654	0.0692877	-1.86264	0.062513	-0.65967	0.264941	0.0127788	-0.000246657	-2.99646	0.00273137	-1.97179	0.0486331	-2.94464	0.00323325	-0.678639	0.384672	0.0776979	0.000315106	0.941721	0.346336	1.5592
cg19084916	chr3	11759992	VGLL4	5'UTR	N_Shore	3	--+	-2.50545	0.0122295	0.400846	1	-2.31073	0.0208478	-2.447	0.0144053	3	---	-0.420018	0.124536	0.000744428	0.0376692	1	-0.420018	0.124536	0.000744428	-3.75772e-05	-2.00489	0.0449747	-1.80403	0.0712259	-1.95293	0.0508278	-0.36519	0.163106	0.0251571	-9.5006e-05	-2.36162	0.0181954	-2.00288	0.0451905	-2.31639	0.0205369	-0.541595	0.236767	0.0221689	2.92353e-05	0.330552	0.740983	0.0403061
cg07090539	chr17	70619853			OpenSea	3	+++	2.50452	0.0122617	0.401205	1	2.39092	0.0168063	2.39179	0.0167663	3	+++	0.830795	0.236359	0.0004398	0.0258825	1	0.830795	0.236359	0.0004398	0.000184285	1.0102	0.312399	1.13926	0.254594	0.887413	0.374857	1.07638	0.346349	0.00188483	0.000164685	1.6627	0.0963728	1.55548	0.119833	1.66033	0.0968482	0.467715	0.392206	0.233056	0.000371587	1.80162	0.0716057	1.52565
cg09344028	chr17	70110421			N_Shore	3	+++	2.50472	0.0122549	0.401205	1	2.6771	0.00742622	2.33451	0.0195691	3	+++	1.1107	0.302986	0.000246519	0.0170093	1	1.1107	0.302986	0.000246519	0.00065836	2.58977	0.00960405	2.98782	0.00280972	2.32811	0.0199061	1.18948	0.442368	0.00716904	3.6234e-05	0.115297	0.90821	0.35959	0.719154	0.134116	0.893311	0.946694	0.499959	0.0582856	0.000495371	1.52174	0.128075	1.05904
cg22238777	chr12	104105289	STAB2	Body	OpenSea	3	--+	-2.50453	0.0122616	0.401205	1	-2.49299	0.0126674	-2.29392	0.0217949	3	+++	0.541298	0.155231	0.000488381	0.0279267	1	0.541298	0.155231	0.000488381	-0.00012159	-2.71355	0.00665669	-2.83212	0.00462404	-2.58001	0.00987984	0.488108	0.223797	0.0291816	-8.419e-05	-1.28946	0.19724	-1.3132	0.189117	-1.19582	0.231769	0.634136	0.269309	0.0185387	2.00505e-05	0.0160553	0.98719	0.224176
cg22998476	chr10	74058092			S_Shore	3	+++	2.4971	0.0125213	0.403828	1	2.65011	0.00804664	2.3783	0.0173928	3	+++	0.930966	0.203061	4.54714e-06	0.000875326	1	0.930966	0.203061	4.54714e-06	0.000163383	1.44067	0.149677	1.72434	0.084647	1.2989	0.193977	1.0255	0.277225	0.000216301	0.000108748	0.536446	0.59165	1.21924	0.222754	0.478115	0.632569	0.633717	0.365807	0.0832058	0.000321838	2.53438	0.0112647	1.67077
cg27299588	chr19	5286082	PTPRS;PTPRS;PTPRS;PTPRS	Body;Body;Body;Body	OpenSea	3	+++	2.49114	0.0127336	0.405645	1	1.68432	0.0921203	2.46535	0.0136879	3	+++	0.839691	0.19922	2.49884e-05	0.00314111	1	0.839691	0.19922	2.49884e-05	0.000105497	1.89257	0.0584147	0.881393	0.378105	1.95714	0.0503307	0.870278	0.287368	0.00245817	2.30857e-05	0.486361	0.626711	0.445297	0.656105	0.4544	0.649541	0.888187	0.329533	0.00703278	0.000323772	1.98279	0.047391	1.73141
cg17900199	chr10	1156548	WDR37	Body	OpenSea	3	+++	2.48918	0.0128037	0.406098	1	1.62041	0.105145	2.5144	0.0119235	3	+++	0.86635	0.201012	1.63303e-05	0.0023019	1	0.86635	0.201012	1.63303e-05	0.000100273	1.60741	0.107965	0.915718	0.359815	1.64774	0.0994066	1.02333	0.276077	0.000209987	6.40947e-07	0.274461	0.78373	0.180201	0.856995	0.305402	0.76006	0.760576	0.354314	0.031824	0.000354721	2.60413	0.0092109	1.86638
cg01573635	chr16	10788751	TEKT5;TEKT5	1stExon;5'UTR	OpenSea	3	+++	2.48884	0.012816	0.406205	1	2.18077	0.0292001	2.51666	0.0118473	3	+++	1.00756	0.235676	1.90992e-05	0.00256227	1	1.00756	0.235676	1.90992e-05	0.000259621	2.27894	0.0226704	1.97218	0.0485895	2.28547	0.0222854	1.28635	0.330613	9.99162e-05	0.000118542	0.832944	0.404876	1.09481	0.273601	0.749618	0.453485	0.83386	0.406542	0.0402568	0.000208676	1.06134	0.288537	0.535682
cg03421104	chr1	5793847			S_Shore	3	+++	2.48842	0.0128312	0.406477	1	2.77288	0.00555634	2.33039	0.0197857	3	+++	1.23468	0.245543	4.94696e-07	0.000160021	0.206267	1.23468	0.245543	4.94696e-07	0.000216775	1.06083	0.288769	1.20826	0.226948	0.949736	0.342247	1.42278	0.366863	0.000105218	0.000167043	1.61063	0.107261	1.59847	0.109938	1.54142	0.123215	1.0746	0.387726	0.00557914	0.000587458	1.76285	0.0779257	2.15934
cg01524618	chr6	144980804	UTRN	Body	OpenSea	3	--+	-2.48433	0.0129795	0.40746	1	-2.28447	0.0223441	-2.42823	0.0151728	3	---	-0.600624	0.180218	0.00085987	0.0415444	1	-0.600624	0.180218	0.00085987	-9.30078e-05	-1.76502	0.0775611	-1.97913	0.047801	-1.69289	0.0904763	-0.412602	0.242293	0.0885864	-0.000216942	-2.53963	0.0110969	-2.13796	0.0325198	-2.39487	0.0166265	-0.847292	0.34714	0.0146556	5.17876e-07	0.264209	0.791619	0.48338
cg07277864	chr17	36707708	SRCIN1	Body	OpenSea	3	---	-2.48089	0.0131055	0.408921	1	-1.91857	0.0550388	-2.45766	0.0139844	3	+++	0.642521	0.18897	0.000673553	0.0350948	1	0.642521	0.18897	0.000673553	-4.74236e-05	-1.25354	0.210008	-1.10469	0.269296	-1.21261	0.225281	0.707191	0.257369	0.00600015	-0.000131565	-2.15783	0.030941	-1.27684	0.201659	-2.18625	0.0287975	0.518613	0.341433	0.12878	-6.23049e-05	-0.852369	0.394009	-0.938601
cg09025324	chr6	116691685	DSE;DSE	TSS1500;5'UTR	N_Shore	3	--+	-2.48041	0.0131233	0.409123	1	-1.7485	0.0803776	-2.41854	0.015583	3	---	-0.673847	0.179144	0.000168914	0.0129087	1	-0.673847	0.179144	0.000168914	-2.60685e-05	-1.6032	0.108891	-0.878865	0.379474	-1.71381	0.0865641	-0.586682	0.230751	0.0110066	-0.000214718	-2.71347	0.00665824	-2.27692	0.0227912	-2.6423	0.00823453	-0.78184	0.335635	0.0198359	3.53948e-05	0.26138	0.7938	0.277677
cg02737219	chr7	41621468			OpenSea	3	--+	-2.47804	0.0132107	0.409873	1	-1.68404	0.0921739	-2.33171	0.0197162	3	+++	0.464082	0.129247	0.000329826	0.0210828	1	0.464082	0.129247	0.000329826	-2.60814e-05	-1.5549	0.119971	-1.36184	0.173249	-1.56411	0.117792	0.409157	0.163775	0.0124794	-8.78803e-05	-2.65468	0.00793828	-2.19704	0.0280177	-2.55307	0.0106779	0.513708	0.218268	0.0185945	0.000525101	0.133489	0.893806	0.954267
cg06143087	chr1	85665883	SYDE2	Body	Island	3	---	-2.47795	0.0132141	0.409895	1	-2.26125	0.0237439	-2.35629	0.0184587	3	---	-0.418442	0.123451	0.000700093	0.0360737	1	-0.418442	0.123451	0.000700093	-3.11149e-05	-1.64594	0.0997762	-1.59174	0.111443	-1.56038	0.118671	-0.368684	0.160933	0.0219686	-7.04881e-05	-1.65057	0.0988267	-1.58584	0.112775	-1.49445	0.135058	-0.446205	0.22681	0.0491485	-1.11652e-05	-0.920491	0.357316	-0.628088
cg05274316	chr15	70250464			OpenSea	3	---	-2.4777	0.0132232	0.409993	1	-2.43721	0.0148013	-2.32786	0.0199193	3	---	-0.587084	0.160079	0.000244968	0.016936	1	-0.587084	0.160079	0.000244968	-1.30669e-05	-0.753112	0.451383	-0.683932	0.494018	-0.73085	0.464871	-0.477541	0.210835	0.0235127	-0.000168739	-2.80378	0.00505067	-2.3762	0.0174922	-2.80075	0.00509838	-0.804084	0.291415	0.00579365	-9.61065e-05	-0.752535	0.451729	-1.26211
cg19000647	chr2	11885321	LPIN1	TSS1500	N_Shore	3	--+	-2.47703	0.013248	0.41019	1	-1.18626	0.235521	-2.54876	0.0108106	3	---	-0.901125	0.197469	5.03369e-06	0.000947285	1	-0.901125	0.197469	5.03369e-06	-4.41684e-05	-1.65066	0.098809	-1.03785	0.299342	-1.6472	0.0995176	-0.917852	0.260421	0.000424293	-0.000238614	-3.35184	0.000802772	-2.39029	0.0168352	-3.34523	0.000822154	-0.915303	0.345712	0.00810686	0.0005164	1.07782	0.281113	1.76195
cg15521745	chr1	184133404			OpenSea	3	+-+	2.47585	0.0132921	0.410553	1	2.44838	0.0143502	2.35786	0.0183806	3	+++	0.861304	0.201634	1.9405e-05	0.00259251	1	0.861304	0.201632	1.94016e-05	0.000228528	2.60142	0.00928396	2.65236	0.00799303	2.47729	0.0132384	0.827083	0.274226	0.00256079	-9.51557e-05	-1.2719	0.203408	-0.717108	0.473307	-1.28533	0.198678	0.595191	0.370292	0.107976	0.000394707	3.07052	0.0021369	2.29831
cg11965370	chr11	131780946	NTM;NTM;NTM;NTM;NTM;NTM;NTM	1stExon;5'UTR;5'UTR;5'UTR;Body;1stExon;1stExon	Island	3	--+	-2.4755	0.0133051	0.410654	1	-1.75958	0.0784788	-2.7417	0.00611217	3	---	-0.533761	0.141986	0.000170418	0.0129974	1	-0.533761	0.141986	0.000170418	-7.95038e-05	-2.56277	0.0103841	-2.45482	0.0140955	-2.61236	0.00899188	-0.634245	0.19624	0.00122935	-8.05753e-05	-1.99523	0.046018	-1.64548	0.0998706	-2.16389	0.0304727	-0.445239	0.238564	0.0619947	0.000200125	0.701067	0.483261	1.60222
cg05439368	chr15	45028098	TRIM69;TRIM69	TSS1500;TSS1500	OpenSea	3	+++	2.47538	0.0133096	0.410672	1	2.06636	0.0387948	2.52576	0.0115447	3	+++	1.25462	0.257709	1.1252e-06	0.000297312	0.469159	1.25462	0.257709	1.1252e-06	0.000224462	1.27012	0.204041	1.32452	0.185332	1.27864	0.201023	1.00133	0.361302	0.00558066	0.000126653	1.08052	0.279912	0.989714	0.322314	1.11405	0.265259	1.32072	0.445273	0.00301618	0.000431128	2.07952	0.0375695	1.28353
cg05161682	chr13	111107167	COL4A2	Body	N_Shore	3	+-+	2.4747	0.0133347	0.410786	1	1.33601	0.181545	2.73591	0.00622073	3	+++	0.819817	0.177765	3.99188e-06	0.000794481	1	0.819818	0.177761	3.99001e-06	0.000149399	2.83689	0.00455553	1.96494	0.0494215	2.96825	0.00299497	0.775123	0.251618	0.00206613	-0.000105381	-0.986987	0.323649	-1.34346	0.179125	-0.659724	0.509431	1.10815	0.296951	0.000190153	0.000278609	2.42325	0.0153824	1.68295
cg16203203	chr6	125284659	STL	TSS1500	S_Shore	3	---	-2.47273	0.0134085	0.411607	1	-1.60288	0.108961	-2.61261	0.00898539	3	---	-0.607583	0.171072	0.000382852	0.0235524	1	-0.607583	0.171072	0.000382852	-1.72993e-05	-1.60773	0.107894	-0.719113	0.472072	-1.78423	0.074386	-0.606024	0.229099	0.00816311	-0.000119625	-1.78014	0.0750539	-1.48336	0.137979	-1.66514	0.0958842	-0.609729	0.304398	0.0451701	-1.07493e-05	-0.808895	0.418575	-0.566512
cg06085579	chr3	171509822	PLD1;PLD1	5'UTR;5'UTR	OpenSea	3	+++	2.47121	0.0134658	0.411874	1	1.7063	0.0879518	2.51268	0.0119817	3	+++	1.23679	0.271044	5.04135e-06	0.000948137	1	1.23679	0.271044	5.04135e-06	7.31055e-05	0.626282	0.53113	0.0551321	0.956033	0.744305	0.456692	1.344	0.403746	0.00087211	0.000353042	2.58037	0.00986941	2.57993	0.00988215	2.48917	0.012804	0.990889	0.435659	0.0229384	0.000221267	1.16856	0.24258	0.37238
cg04934031	chr2	25430049			S_Shelf	3	--+	-2.47093	0.0134761	0.411946	1	-1.77611	0.0757146	-2.53595	0.0112144	3	---	-0.45479	0.114957	7.61592e-05	0.00718928	1	-0.45479	0.114957	7.61592e-05	-1.0523e-05	-1.6426	0.100465	-0.858862	0.390417	-1.73611	0.0825436	-0.530825	0.14941	0.000381157	-8.4949e-05	-2.56671	0.0102668	-2.14291	0.0321206	-2.55067	0.0107515	-0.457784	0.217176	0.0350405	2.78964e-05	0.161074	0.872035	0.0383849
cg18220087	chr11	134783448			OpenSea	3	+-+	2.46711	0.013621	0.413144	1	1.33685	0.181272	2.67995	0.00736325	3	+++	0.775982	0.238035	0.00111431	0.04966	1	0.775982	0.238035	0.00111431	0.000120949	2.07901	0.0376161	0.608812	0.542649	2.54423	0.0109519	0.987276	0.347185	0.00445988	-7.18853e-06	-0.0105962	0.991546	-0.112483	0.910441	-0.056491	0.954951	0.644458	0.388319	0.0969929	0.000517431	2.26863	0.0232909	2.03938
cg22562494	chr17	41607896	ETV4;ETV4	Body;Body	OpenSea	3	---	-2.4668	0.0136328	0.413228	1	-2.03307	0.0420455	-2.40739	0.016067	3	---	-0.554567	0.157669	0.000435973	0.0257226	1	-0.554567	0.157669	0.000435973	-3.53015e-05	-1.56339	0.117961	-1.16747	0.243021	-1.57093	0.116198	-0.707003	0.212631	0.000884128	-0.000116113	-2.09052	0.036571	-1.58353	0.1133	-1.9964	0.0458901	-0.310253	0.291731	0.287561	-2.31931e-05	-0.492437	0.622411	-0.729138
cg04037707	chr7	154704915			N_Shore	3	+++	2.46548	0.0136831	0.413692	1	2.60386	0.00921817	2.28912	0.0220722	3	+++	0.776281	0.219896	0.000415211	0.0248957	1	0.776281	0.219896	0.000415211	0.000265456	1.53664	0.124382	2.1391	0.0324274	1.37343	0.169618	0.675526	0.324266	0.0372289	6.63193e-05	0.780847	0.434893	0.817408	0.413696	0.692899	0.488373	0.936758	0.363098	0.0098827	0.000320445	2.05727	0.0396601	1.49804
cg04287259	chr1	9730401	PIK3CD	5'UTR	OpenSea	3	+++	2.46397	0.0137408	0.414087	1	2.92213	0.00347651	2.31192	0.0207822	3	+++	0.885044	0.180562	9.50549e-07	0.000262475	0.396337	0.885044	0.180562	9.50549e-07	0.000129069	1.34443	0.17881	1.66747	0.0954219	1.31181	0.189585	0.899739	0.249814	0.000316219	0.000145553	2.00144	0.0453445	2.14557	0.0319071	1.93554	0.0529244	0.974172	0.307739	0.00154777	0.000239343	0.880689	0.378486	1.21452
cg16625218	chr8	30272502	RBPMS;RBPMS;RBPMS;RBPMS	Body;Body;Body;Body	OpenSea	3	+++	2.46353	0.0137577	0.414109	1	2.13176	0.0330267	2.42316	0.015386	3	+++	1.405	0.211476	3.05758e-11	1.12821e-07	1.27488e-05	1.405	0.211476	3.05758e-11	0.00022822	2.08095	0.0374387	2.06147	0.0392586	2.00738	0.0447089	1.59953	0.303142	1.31658e-07	4.19606e-05	0.760516	0.446946	0.622202	0.533809	0.802568	0.422225	1.27272	0.344616	0.000221497	0.000249841	1.35673	0.174868	0.870889
cg10793234	chr3	194062061	CPN2	Body	OpenSea	3	---	-2.46238	0.0138017	0.414422	1	-2.28311	0.0224238	-2.47554	0.0133035	3	+++	0.439362	0.116693	0.00016648	0.0127601	1	0.439363	0.116691	0.00016643	-1.96387e-05	-1.15191	0.24936	-1.12967	0.258614	-1.15664	0.247418	0.408615	0.162864	0.0121099	-7.12706e-05	-2.61111	0.00902495	-2.05128	0.0402393	-2.581	0.0098514	0.647446	0.202315	0.00137336	-1.33613e-05	-0.419058	0.675174	-0.7395
cg20392088	chr4	6384347	PPP2R2C;PPP2R2C	Body;TSS1500	S_Shelf	3	+++	2.46168	0.0138286	0.414547	1	2.63256	0.00847441	2.25996	0.0238235	3	+++	1.09343	0.291193	0.00017333	0.0131521	1	1.09343	0.291193	0.00017333	0.000307824	0.578763	0.562749	1.24408	0.21347	0.429989	0.667204	0.820158	0.433901	0.0587316	0.000282286	1.59259	0.111253	1.74881	0.0803241	1.44971	0.147139	1.36843	0.479439	0.00431406	0.000563262	2.36768	0.0179	1.65124
cg04367503	chr19	13121571	NFIX	Body	Island	3	+++	2.45929	0.0139211	0.414791	1	1.99826	0.0456882	2.36812	0.0178787	3	+++	1.8179	0.520286	0.000475765	0.0274261	1	1.8179	0.520286	0.000475765	2.73705e-05	0.29239	0.769988	0.342718	0.73181	0.246953	0.804945	1.92408	0.754798	0.0107991	0.00074196	1.52848	0.126393	1.44547	0.148327	1.46439	0.143087	2.06239	0.865528	0.0171808	0.00217777	2.81682	0.00485016	1.91153
cg05733104	chr3	9032419	SRGAP3;SRGAP3	Body;Body	Island	3	---	-2.46037	0.0138795	0.414791	1	-1.3834	0.166542	-2.51606	0.0118675	3	+++	0.967447	0.217191	8.41468e-06	0.00139616	1	0.967447	0.217191	8.41468e-06	-8.2965e-06	-1.30488	0.191934	-0.482817	0.629226	-1.38253	0.16681	1.0786	0.298915	0.000308098	-0.000144414	-1.76224	0.0780291	-1.13369	0.256924	-1.73409	0.0829012	0.997861	0.375766	0.00791812	-7.03724e-05	-1.20555	0.22799	-0.842792
cg14397171	chr15	101728653	CHSY1	Body	OpenSea	3	--+	-2.46061	0.0138701	0.414791	1	-2.14281	0.0321282	-2.39735	0.0165141	3	+++	0.650316	0.174435	0.000192909	0.0142161	1	0.650316	0.174435	0.000192909	-6.29363e-05	-1.51265	0.130369	-1.50361	0.132681	-1.4596	0.144399	0.671882	0.237573	0.00468238	-0.000174054	-2.73394	0.00625809	-2.08716	0.0368736	-2.69134	0.00711658	0.500902	0.314981	0.111775	6.51037e-05	0.205674	0.837046	0.0821455
cg17173451	chr7	138310864	SVOPL;SVOPL	Body;Body	OpenSea	3	---	-2.45926	0.0139225	0.414791	1	-2.3537	0.0185875	-2.36437	0.0180609	3	---	-0.340667	0.0963468	0.000406475	0.0245061	1	-0.340667	0.0963467	0.000406469	-3.10618e-06	-1.07392	0.28286	-0.586934	0.557248	-1.17549	0.2398	-0.278141	0.125649	0.0268538	-4.49408e-05	-1.39326	0.163541	-1.62807	0.103511	-1.17303	0.240783	-0.333545	0.17902	0.0624386	-7.31008e-05	-1.94061	0.0523052	-2.09618
cg18096388	chr2	242800973	PDCD1	1stExon	S_Shore	3	+++	2.4592	0.0139247	0.414791	1	2.32565	0.020037	2.39582	0.0165834	3	+++	0.554592	0.156519	0.00039518	0.0240221	1	0.554592	0.156519	0.00039518	8.0457e-05	0.950703	0.341755	1.16877	0.242495	0.870495	0.38403	0.517002	0.226993	0.0227496	6.99178e-05	1.31918	0.187108	1.44273	0.149095	1.29153	0.196519	0.68923	0.26583	0.00952118	0.000155035	2.19023	0.0285078	1.48601
cg19811144	chr18	46286151	KIAA0427;KIAA0427	Body;Body	N_Shore	3	---	-2.4602	0.0138859	0.414791	1	-2.4487	0.0143373	-2.3564	0.018453	3	+++	1.015	0.193586	1.57867e-07	6.71152e-05	0.0658234	1.015	0.193586	1.57867e-07	-9.72748e-05	-1.43892	0.150175	-1.75499	0.0792609	-1.3886	0.164954	0.946563	0.266491	0.000382377	-0.000126157	-1.87283	0.0610922	-1.1626	0.244993	-1.89656	0.0578861	1.10261	0.346831	0.00147731	-0.000113305	-0.898452	0.368945	-1.28765
cg22797773	chr14	65239943	SPTB;SPTB	Body;Body	S_Shore	3	+++	2.46078	0.0138636	0.414791	1	1.63109	0.102871	2.67591	0.00745259	3	+++	0.855107	0.252172	0.000696458	0.03593	1	0.855107	0.252172	0.000696458	0.000277628	2.80521	0.00502843	1.81321	0.069799	3.03877	0.00237543	0.91582	0.354832	0.00985166	5.80821e-05	0.934575	0.350007	0.563773	0.572909	0.983683	0.325272	0.886882	0.436958	0.0423898	5.46772e-05	0.188993	0.850099	0.251539
cg23676369	chr20	54987020	CASS4;CASS4;CASS4;CASS4	TSS1500;TSS1500;TSS200;TSS1500	OpenSea	3	---	-2.46081	0.0138623	0.414791	1	-1.75675	0.0789609	-2.53138	0.0113614	3	---	-0.40444	0.118968	0.000674926	0.0351241	1	-0.404441	0.118959	0.000674235	-5.9009e-06	-0.916802	0.359246	-0.63687	0.52421	-0.974519	0.329799	-0.38185	0.154575	0.0134995	-7.04935e-05	-2.32737	0.0199457	-1.69103	0.0908306	-2.31525	0.0205994	-0.607675	0.219916	0.00572356	-1.92002e-05	-1.05895	0.289624	-0.74473
cg02470871	chr3	119278637	CD80	TSS200	OpenSea	3	+++	2.4564	0.0140337	0.415302	1	2.99619	0.00273375	2.3687	0.0178505	3	+++	0.893512	0.271629	0.00100381	0.0461765	1	0.903679	0.243688	0.000208614	0.000450793	2.51648	0.0118532	2.85874	0.00425329	2.38378	0.0171359	0.672627	0.37358	0.071783	0.00017456	1.40267	0.160717	1.70986	0.0872914	1.39057	0.164357	1.33347	0.380882	0.000463492	4.07249e-05	0.0146284	0.988329	0.297963
cg04271999	chr17	76212052	BIRC5;BIRC5;EPR1;BIRC5	Body;Body;Body;Body	S_Shore	3	--+	-2.45459	0.0141046	0.415943	1	-1.41572	0.156856	-2.53419	0.0112709	3	---	-0.429421	0.112729	0.000139346	0.0112316	1	-0.42942	0.112726	0.000139305	-3.63249e-05	-3.06225	0.00219679	-1.82465	0.0680542	-3.02733	0.00246724	-0.430346	0.159096	0.00683169	-2.94974e-05	-1.07991	0.280184	-0.725225	0.468314	-1.11761	0.263735	-0.247504	0.205353	0.228103	3.79341e-06	0.333776	0.738549	0.389615
cg07584563	chr1	50879560			N_Shore	3	+++	2.45212	0.0142017	0.41683	1	2.3043	0.0212061	2.35623	0.0184616	3	+++	1.08208	0.222114	1.1064e-06	0.000293646	0.461319	1.08208	0.222114	1.1064e-06	0.000148718	1.61883	0.105484	1.11336	0.265553	1.62639	0.103867	1.1395	0.313451	0.000277616	4.58874e-05	0.567815	0.57016	0.585599	0.558145	0.510348	0.609808	1.02224	0.377311	0.00674285	0.000532824	2.17059	0.0299618	2.5187
cg13027727	chr11	61302112	SYT7	Body	OpenSea	3	+++	2.45146	0.0142278	0.416892	1	2.10625	0.0351828	2.51179	0.012012	3	+++	0.707807	0.158985	8.50632e-06	0.00140745	1	0.707807	0.158985	8.50632e-06	1.1361e-06	0.485605	0.627248	0.370193	0.711239	0.755825	0.449754	0.897566	0.234933	0.000133171	4.7189e-05	1.40535	0.159917	1.11296	0.265724	1.34575	0.178384	0.556664	0.253937	0.0283696	0.000271875	2.68925	0.00716123	2.48333
cg24320225	chr8	2238305			N_Shelf	3	+++	2.4487	0.0143375	0.417487	1	1.8232	0.0682727	2.44656	0.0144225	3	+++	1.42654	0.382373	0.000190908	0.014101	1	1.42654	0.382373	0.000190908	0.000302686	0.997488	0.318528	0.605496	0.54485	0.99103	0.321671	1.26674	0.550617	0.0214155	0.00034624	1.15883	0.246527	1.25097	0.210944	1.1835	0.23661	1.56892	0.642048	0.0145411	0.000961349	2.29458	0.0217573	1.43594
cg17143462	chr22	37398449	C22orf33;C22orf33	Body;5'UTR	OpenSea	3	--+	-2.44612	0.0144404	0.417859	1	-2.07523	0.0379649	-2.43829	0.0147567	3	+++	0.985649	0.186546	1.26624e-07	5.68317e-05	0.0527967	0.983751	0.173448	1.41362e-08	-5.53395e-05	-1.52053	0.128377	-1.30941	0.190395	-1.53626	0.124476	1.08775	0.24423	8.43655e-06	-0.000181139	-2.80899	0.00496974	-2.4975	0.0125071	-2.6739	0.00749737	0.645872	0.295574	0.0288779	0.000106223	0.333315	0.738897	0.442336
cg02385153	chr5	404766	AHRR;LOC100310782	Body;TSS200	OpenSea	3	--+	-2.44447	0.0145066	0.418234	1	-1.70501	0.0881922	-2.46278	0.0137866	3	+++	0.692327	0.152512	5.6393e-06	0.00103181	1	0.692327	0.152512	5.6393e-06	-4.37885e-05	-2.1995	0.0278423	-1.39007	0.164508	-2.28074	0.0225637	0.775604	0.20871	0.000202257	-9.75316e-05	-1.82295	0.0683109	-1.44646	0.148047	-1.78113	0.0748908	0.722346	0.277554	0.00925345	3.50045e-05	0.0817427	0.934851	0.071004
cg19364530	chr1	247875232	OR6F1	1stExon	OpenSea	3	+++	2.44226	0.0145955	0.419297	1	2.15425	0.0312208	2.34025	0.0192706	3	+++	1.07451	0.243454	1.01674e-05	0.00161422	1	1.03113	0.19645	1.53079e-07	4.9277e-06	0.250287	0.802366	0.326137	0.744321	0.172987	0.862662	0.763277	0.275928	0.005671	0.000120398	1.51189	0.130562	1.46768	0.142191	1.49947	0.133751	1.0927	0.344858	0.00153211	0.000359424	2.85739	0.00427143	2.2241
cg03402926	chr11	27340767			OpenSea	3	+++	2.44177	0.0146157	0.41943	1	2.07052	0.038404	2.52467	0.0115808	3	+++	1.07253	0.208229	2.59504e-07	9.89763e-05	0.108202	1.07253	0.208229	2.59504e-07	0.000271219	2.09487	0.0361826	2.45457	0.0141051	2.00094	0.045399	0.894711	0.308879	0.00377184	2.51819e-06	1.02022	0.307625	0.200696	0.840936	1.29337	0.195884	1.34389	0.34343	9.1107e-05	0.00016782	0.990317	0.322019	0.719411
cg07005444	chr17	3820796	P2RX1	TSS1500	OpenSea	3	+++	2.44182	0.0146135	0.41943	1	2.20558	0.0274136	2.50388	0.0122839	3	---	-0.554972	0.14968	0.000209125	0.0150937	1	-0.554972	0.14968	0.000209125	0.000115361	2.3602	0.0182649	2.06893	0.0385524	2.32652	0.0199906	-0.558106	0.216575	0.00996723	6.99703e-06	0.156745	0.875446	0.304741	0.760564	0.177841	0.858848	-0.604734	0.261382	0.0206894	0.000124727	1.64939	0.0990677	1.38223
cg09443360	chr16	57576350	GPR114	TSS1500	OpenSea	3	---	-2.44159	0.0146228	0.41943	1	-1.99683	0.0458441	-2.53985	0.0110901	3	---	-0.390073	0.119453	0.00109275	0.0489871	1	-0.390073	0.119453	0.00109275	-1.00238e-05	-0.607312	0.543644	-0.774856	0.438425	-0.480291	0.631021	-0.448035	0.161216	0.00545108	-6.4229e-05	-1.95107	0.0510487	-1.80817	0.0705803	-1.85569	0.0634981	-0.344923	0.204197	0.0911882	-3.27596e-05	-1.86974	0.0615204	-0.912391
cg15729649	chr10	60502977	BICC1	Body	OpenSea	3	--+	-2.44025	0.014677	0.419792	1	-1.5887	0.112128	-2.50384	0.0122852	3	+++	0.849525	0.253426	0.000801822	0.0395979	1	0.873423	0.222601	8.71955e-05	-8.88733e-05	-1.84288	0.0653469	-1.30235	0.192797	-1.86658	0.0619606	1.1893	0.3112	0.00013256	-0.000203642	-2.48158	0.0130801	-1.62111	0.104993	-2.5195	0.011752	0.576816	0.382079	0.131126	1.77984e-05	0.388814	0.697414	0.395316
cg14503489	chr10	125218684			OpenSea	3	+++	2.43971	0.014699	0.420215	1	1.8898	0.058785	2.56423	0.0103404	3	+++	0.774081	0.180083	1.71985e-05	0.00238636	1	0.774081	0.180083	1.71985e-05	0.000102805	1.39953	0.161656	1.1343	0.256669	1.45508	0.145648	0.896204	0.258922	0.000537597	3.05137e-05	0.905728	0.36508	0.585994	0.557879	0.91407	0.36068	0.822957	0.307563	0.00745654	0.000225081	2.04035	0.0413158	1.64919
cg27386326	chr11	61587980			S_Shelf	3	--+	-2.43886	0.0147339	0.42055	1	-2.50144	0.0123691	-2.29254	0.0218743	3	+++	1.05101	0.229885	4.83383e-06	0.000917385	1	1.05101	0.229885	4.83383e-06	-0.000214992	-2.99277	0.00276462	-2.61435	0.00893962	-3.02136	0.00251638	1.01725	0.311074	0.00107497	-0.000372769	-2.059	0.0394938	-2.00741	0.0447062	-1.87704	0.060513	1.21249	0.468168	0.00960131	0.000177413	1.41914	0.155859	0.730939
cg09440340	chr1	116654415	C1orf161;C1orf161	5'UTR;1stExon	OpenSea	3	---	-2.4381	0.0147645	0.420615	1	-2.02751	0.0426101	-2.43955	0.0147056	3	+++	0.627847	0.133912	2.75227e-06	0.000594981	1	0.627847	0.133912	2.75227e-06	-3.08712e-05	-1.51229	0.130461	-1.27175	0.203462	-1.56085	0.118559	0.553306	0.1869	0.00307196	-6.74552e-05	-1.64209	0.100571	-1.49181	0.13575	-1.56029	0.118691	0.618677	0.227601	0.00656274	-1.49194e-05	-1.02642	0.304695	-0.687149
cg21227325	chr9	78776599	PCSK5	Body	OpenSea	3	+++	2.43823	0.0147594	0.420615	1	2.18758	0.0287004	2.38804	0.0169385	3	+++	0.781559	0.221958	0.000429606	0.0254658	1	0.781559	0.221958	0.000429606	0.000129824	0.819801	0.41233	0.95862	0.33775	0.842962	0.39925	1.00208	0.30942	0.00120128	0.000162197	1.86711	0.0618869	1.5462	0.122056	1.87199	0.061208	0.682901	0.39019	0.0800878	0.000316169	1.67992	0.0929729	1.36283
cg10422777	chr9	79631227			Island	3	--+	-2.43539	0.0148756	0.421588	1	-2.7583	0.00581023	-2.16744	0.0302015	3	---	-0.533103	0.141533	0.000165466	0.0127057	1	-0.533103	0.141533	0.000165466	-8.34045e-05	-2.91994	0.00350095	-2.58879	0.00963139	-2.89619	0.00377722	-0.514739	0.195055	0.00831652	-0.000112787	-1.97176	0.0486366	-2.39909	0.0164359	-1.74432	0.0811035	-0.630446	0.237275	0.00788325	0.000107724	1.22773	0.219548	0.63392
cg00027674	chr11	87908897	RAB38	TSS1500	S_Shore	3	--+	-2.43487	0.0148972	0.421671	1	-2.3375	0.0194131	-2.37452	0.0175718	3	---	-0.593129	0.162693	0.00026668	0.0180188	1	-0.593129	0.162693	0.00026668	-7.18897e-05	-2.16609	0.0303046	-1.91429	0.0555829	-2.13629	0.032656	-0.563541	0.217208	0.00947357	-0.00015952	-2.41167	0.0158795	-2.05536	0.0398438	-2.48396	0.0129932	-0.657358	0.303289	0.0302021	6.94412e-05	0.745719	0.455837	0.193286
cg00180762	chr12	26379588	SSPN;SSPN	Body;Body	OpenSea	3	---	-2.43445	0.0149144	0.421737	1	-1.68891	0.091236	-2.56437	0.0103362	3	---	-0.489966	0.148804	0.000992355	0.0458368	1	-0.489966	0.148804	0.000992355	-2.90597e-05	-1.62249	0.104698	-1.17985	0.238061	-1.67125	0.0946731	-0.495319	0.191671	0.00976001	-8.49842e-05	-1.75067	0.0800029	-1.11595	0.264445	-1.76938	0.076831	-0.434484	0.290973	0.135381	-7.24067e-06	-0.746134	0.455586	-0.561193
cg09244071	chr7	101768746	CUX1;CUX1;CUX1	Body;Body;Body	OpenSea	3	--+	-2.43425	0.0149226	0.421737	1	-1.65358	0.0982125	-2.52625	0.0115288	3	+++	0.7451	0.157671	2.29371e-06	0.000518361	0.956376	0.7451	0.157671	2.29371e-06	-5.12907e-05	-1.7525	0.0796885	-1.55498	0.11995	-1.76311	0.0778825	0.739618	0.209412	0.000412614	-0.000115415	-2.42991	0.0151025	-1.55538	0.119854	-2.44838	0.01435	0.685332	0.292517	0.0191356	0.000104858	0.220934	0.825144	0.521077
cg26002437	chr10	45473231	C10orf10;RASSF4	Body;Body	S_Shelf	3	+++	2.43449	0.014913	0.421737	1	2.30519	0.0211557	2.47669	0.0132609	3	---	-0.617961	0.162898	0.000148513	0.011786	1	-0.617961	0.162898	0.000148513	7.99342e-05	0.903782	0.366111	1.05524	0.291314	0.805358	0.420613	-0.588841	0.234827	0.0121571	1.9366e-05	0.976213	0.328959	0.522055	0.601632	1.04195	0.297435	-0.652302	0.266691	0.0144489	0.000321012	2.60338	0.00923101	2.67178
cg14550153	chr9	134258834			OpenSea	3	--+	-2.4333	0.0149618	0.422204	1	-2.11229	0.0346618	-2.31148	0.0208065	3	+++	0.556568	0.147603	0.000162786	0.0125555	1	0.556568	0.147603	0.000162786	-5.59559e-05	-1.85382	0.0637648	-1.59433	0.110863	-1.79055	0.0733663	0.66484	0.215332	0.00201843	-0.000102784	-2.26571	0.023469	-1.95403	0.0506976	-2.17737	0.0294527	0.460673	0.249315	0.0646372	2.7828e-05	0.164871	0.869045	0.108421
cg16762849	chr6	2141241	GMDS	Body	OpenSea	3	+++	2.43252	0.0149942	0.422432	1	2.15695	0.0310096	2.46402	0.0137389	3	+++	0.624056	0.173603	0.000324732	0.0208499	1	0.624056	0.173603	0.000324732	0.000127666	2.34197	0.0191823	1.77909	0.0752247	2.37985	0.0173198	0.574033	0.24257	0.0179587	9.61329e-05	1.47035	0.141466	1.55082	0.120946	1.47298	0.140757	0.564084	0.299816	0.0599128	8.29591e-05	0.117935	0.906119	0.209402
cg11494841	chr17	80402750	C17orf62;C17orf62;C17orf62	Body;Body;Body	Island	3	+++	2.43157	0.0150337	0.422634	1	1.9163	0.0553275	2.6242	0.00868529	3	---	-1.0123	0.275833	0.000242571	0.0168121	1	-0.963126	0.223276	1.60614e-05	0.000109774	1.08689	0.277087	0.688348	0.491234	1.11411	0.265234	-0.68396	0.318645	0.0318357	4.65877e-05	0.462399	0.643795	0.610514	0.541521	0.765469	0.443992	-0.971345	0.369244	0.00852264	0.000538445	2.9562	0.00311452	2.26449
cg12590902	chr1	44771985	ERI3	Body	OpenSea	3	+++	2.43104	0.0150556	0.422639	1	2.65313	0.00797493	2.45484	0.0140949	3	---	-0.801803	0.24046	0.000854669	0.0413869	1	-0.801803	0.24046	0.000854669	0.0001822	0.9972	0.318668	1.10453	0.269362	1.08158	0.279439	-0.711531	0.348894	0.0414112	0.000158361	0.964549	0.334771	1.35334	0.175948	0.865304	0.386872	-1.01047	0.415016	0.014901	0.000490473	2.48639	0.0129046	2.34032
cg13709487	chr3	100322493			OpenSea	3	+++	2.43078	0.0150663	0.422658	1	2.32452	0.0200975	2.3436	0.0190986	3	+++	1.33904	0.270762	7.59676e-07	0.000221578	0.316752	1.33904	0.270762	7.59676e-07	0.000270929	1.45697	0.145125	1.69422	0.0902241	1.33616	0.181498	1.10811	0.360011	0.00208392	0.000108016	0.888298	0.374381	0.836254	0.403012	0.910298	0.362665	1.52441	0.45565	0.000821111	0.00101736	1.96659	0.049231	1.4978
cg13847070	chr5	137071523	KLHL3;KLHL3	5'UTR;1stExon	OpenSea	3	---	-2.43049	0.0150785	0.422757	1	-1.6787	0.0932112	-2.47893	0.0131776	3	---	-0.708032	0.163748	1.53277e-05	0.00219546	1	-0.708032	0.163748	1.53277e-05	-3.49427e-05	-2.03986	0.0413643	-1.07068	0.284315	-2.21637	0.0266661	-0.684899	0.226213	0.0024645	-8.74758e-05	-1.17247	0.241008	-1.14999	0.250149	-1.08693	0.277069	-0.847135	0.290399	0.00353253	-1.56107e-05	-0.86212	0.388622	-0.645114
cg26648185	chr21	32927013	TIAM1	5'UTR	N_Shelf	3	+++	2.43058	0.0150746	0.422757	1	1.85605	0.0634466	2.47964	0.0131514	3	+++	0.533062	0.151315	0.000426924	0.0253501	1	0.533062	0.151315	0.000426924	0.000114863	2.43702	0.0148087	2.1755	0.0295925	2.43176	0.0150257	0.379424	0.211872	0.0733233	1.96191e-07	0.460807	0.644937	0.177414	0.859183	0.54538	0.585492	0.665033	0.258499	0.0100918	0.000107077	1.16921	0.24232	0.680664
cg00201457	chr3	140405436	TRIM42	Body	S_Shelf	3	+++	2.42817	0.0151754	0.423642	1	2.81893	0.00481844	2.24156	0.0249895	3	+++	0.954518	0.223991	2.03142e-05	0.00268467	1	0.954518	0.223991	2.03142e-05	0.000212777	0.866956	0.385966	1.70492	0.0882085	0.606915	0.543907	0.864773	0.318439	0.00661433	7.36481e-05	1.71571	0.086215	0.878661	0.379585	1.80516	0.0710496	1.08061	0.365255	0.00309122	0.000627915	1.77419	0.0760313	2.43756
cg16657244	chr10	103911592	NOLC1	TSS1500	N_Shore	3	+++	2.42831	0.0151692	0.423642	1	1.78269	0.074636	2.38998	0.0168493	3	+++	0.98966	0.201021	8.51535e-07	0.000241368	0.355053	0.98966	0.201021	8.51535e-07	0.000130092	1.52232	0.12793	1.20556	0.227988	1.53	0.126018	1.06951	0.28452	0.000170593	6.64639e-05	0.627933	0.530048	0.858318	0.390717	0.473886	0.635581	0.737814	0.352923	0.0365656	0.00020324	2.17968	0.0292814	1.01891
cg03862999	chr6	71874711			OpenSea	3	+++	2.42633	0.0152526	0.424215	1	2.70853	0.00675826	2.29872	0.0215208	3	---	-0.562733	0.13648	3.73668e-05	0.00424555	1	-0.562731	0.136475	3.73438e-05	9.8215e-05	1.96762	0.0491113	2.35363	0.0185912	1.80945	0.0703818	-0.579122	0.189126	0.00219794	4.12669e-05	1.25092	0.210962	1.17859	0.238561	1.2681	0.204761	-0.379061	0.22986	0.0991276	0.000131718	0.857493	0.391173	1.00406
cg01526089	chr17	3819390	P2RX1	1stExon	OpenSea	3	+++	2.4262	0.0152579	0.424239	1	2.85917	0.00424754	2.25809	0.0239401	3	---	-0.483497	0.117393	3.81136e-05	0.00430553	1	-0.483497	0.117393	3.81136e-05	6.67334e-05	2.57948	0.00989487	2.12616	0.0334903	2.6135	0.00896198	-0.4121	0.162868	0.0113975	6.41143e-05	0.874587	0.381799	1.877	0.0605175	0.717938	0.472796	-0.575701	0.219937	0.00885584	5.29668e-05	0.487719	0.625749	0.79385
cg10202727	chr8	128810708	PVT1	Body	S_Shelf	3	---	-2.42587	0.0152717	0.424359	1	-1.93643	0.0528153	-2.4196	0.0155378	3	+++	0.681944	0.156321	1.28608e-05	0.00191445	1	0.681944	0.156321	1.28608e-05	-3.96387e-05	-1.58188	0.113676	-1.24243	0.214078	-1.56584	0.117387	0.730913	0.215205	0.000682895	-9.12341e-05	-1.82251	0.0683769	-1.41465	0.157172	-1.82397	0.0681561	0.716544	0.271075	0.00820911	-1.47268e-05	-0.698415	0.484918	-0.631333
cg01724917	chr16	17563028	XYLT1	Body	OpenSea	3	+-+	2.42386	0.0153565	0.425171	1	1.35828	0.174375	2.09494	0.0361766	3	---	-0.835544	0.239578	0.00048744	0.0278909	1	-0.835546	0.239574	0.000487314	0.000266853	2.62129	0.0087597	1.97696	0.0480461	2.71427	0.00664228	-0.925275	0.335571	0.00582786	-0.000226327	-0.343791	0.731004	-1.4801	0.138846	-0.92211	0.356471	-1.08854	0.418476	0.00928951	0.000459266	1.85295	0.0638897	1.87208
cg13832441	chr12	45585210	PLEKHA9	5'UTR	OpenSea	3	+++	2.42372	0.0153624	0.425171	1	1.2954	0.195181	2.44506	0.0144827	3	+++	0.81158	0.202333	6.04336e-05	0.0060225	1	0.81158	0.202333	6.04336e-05	7.47306e-05	1.56915	0.116612	0.586956	0.557233	1.56854	0.116755	0.657807	0.276139	0.0172115	0.00011247	1.78364	0.0744825	1.29376	0.195749	1.81957	0.0688238	1.11096	0.358199	0.00192528	0.000136756	0.756372	0.449426	0.3391
cg16529548	chr2	101978981	CREG2	Body	OpenSea	3	---	-2.42062	0.0154939	0.426476	1	-2.15946	0.0308146	-2.38203	0.0172174	3	+++	0.800706	0.19897	5.71537e-05	0.00578834	1	0.800706	0.19897	5.71537e-05	-0.000146595	-2.67676	0.00743378	-2.34918	0.0188146	-2.67622	0.00744581	0.870046	0.273582	0.0014717	-5.45798e-05	-0.313949	0.75356	-0.374503	0.70803	-0.26843	0.788368	0.695589	0.357223	0.051509	-4.99753e-05	-1.00352	0.31561	-0.836099
cg06893362	chr20	47897124	C20orf199;C20orf199;SNORD12;C20orf199	Body;Body;TSS200;Body	S_Shore	3	+++	2.41945	0.015544	0.42681	1	1.96571	0.0493325	2.46594	0.0136656	3	+++	1.31361	0.236071	2.62959e-08	1.76631e-05	0.0109642	1.31361	0.236071	2.62959e-08	0.000219238	1.15913	0.246404	1.44495	0.148472	1.05946	0.28939	1.4748	0.344076	1.81705e-05	7.21277e-05	0.772981	0.439534	0.775473	0.43806	0.754946	0.450282	1.06349	0.391458	0.00659275	0.000316801	2.47267	0.0134109	1.17047
cg07194166	chr11	126163704	TIRAP	3'UTR	OpenSea	3	---	-2.4191	0.0155588	0.426889	1	-2.07414	0.0380667	-2.37113	0.0177339	3	+++	0.790653	0.190401	3.28776e-05	0.00385721	1	0.790653	0.190401	3.28776e-05	-6.10606e-05	-1.26544	0.205714	-1.25901	0.208025	-1.23633	0.216337	0.710879	0.264896	0.00728306	-0.000160604	-2.09152	0.0364811	-1.73988	0.0818795	-1.99282	0.0462808	0.952912	0.327587	0.00362726	-2.95961e-06	-0.788777	0.430242	-0.508432
cg08670136	chr17	45810379	TBX21	TSS1500	N_Shore	3	+++	2.41901	0.0155629	0.426948	1	1.77654	0.0756432	2.46077	0.0138641	3	+++	0.555485	0.164435	0.000729757	0.0371477	1	0.555485	0.164435	0.000729757	0.000103058	1.92172	0.0546408	1.48893	0.136505	1.97146	0.0486708	0.40957	0.234244	0.0803817	4.21948e-05	1.41219	0.157894	0.838504	0.401748	1.56955	0.116519	0.687309	0.28513	0.0159301	0.000103922	0.71473	0.474776	0.654566
cg26841157	chr15	39568837			OpenSea	3	+++	2.41727	0.0156375	0.427396	1	1.73974	0.0819041	2.38622	0.0170224	3	+++	0.921925	0.199386	3.76746e-06	0.000762926	1	0.921925	0.199386	3.76746e-06	0.000114611	0.864325	0.387409	1.12651	0.259951	0.829589	0.406771	0.911868	0.274161	0.000880921	1.97335e-05	1.14116	0.253805	0.376513	0.706535	1.22247	0.221532	0.76765	0.353021	0.0296663	0.000315979	2.42769	0.0151952	1.59998
cg23058239	chr12	54868395	GTSF1	TSS1500	OpenSea	3	+++	2.41636	0.0156766	0.427611	1	2.47408	0.0133579	2.38117	0.0172578	3	+++	0.796747	0.233002	0.000627389	0.0333372	1	0.796745	0.232998	0.000627277	0.000326559	2.32892	0.0198633	2.46326	0.013768	2.32665	0.019984	0.890527	0.338574	0.00853265	6.97927e-06	0.116575	0.907197	0.236065	0.813382	0.136778	0.891206	0.425073	0.379187	0.262283	0.000408897	1.68611	0.0917745	1.4857
cg21370522	chr6	31543219	TNF	TSS200	OpenSea	3	+++	2.41538	0.0157187	0.428178	1	1.81984	0.0687841	2.4568	0.0140181	3	+++	1.14351	0.320678	0.000362583	0.0226049	1	1.10552	0.218832	4.37365e-07	8.13762e-05	1.25076	0.211021	0.541539	0.588136	1.38072	0.167366	0.789293	0.294951	0.0074504	0.000101859	1.2561	0.209081	1.06036	0.288982	1.26663	0.205288	1.68722	0.38091	9.44819e-06	0.000529429	1.77797	0.075409	1.73674
cg16472834	chr2	231533021			OpenSea	3	+--	-2.41502	0.0157344	0.428262	1	-2.78417	0.0053665	-2.06092	0.0393106	3	+++	0.774433	0.210764	0.000238402	0.0166007	1	0.782382	0.199374	8.70224e-05	5.12659e-06	0.0798977	0.936319	0.31403	0.753498	0.234405	0.81467	0.971763	0.257715	0.000162801	-0.000257733	-2.91533	0.00355307	-2.44522	0.0144765	-2.88509	0.00391297	0.445607	0.356638	0.211494	-0.000709991	-1.59726	0.110207	-3.20639
cg04173586	chr19	2167496	DOT1L	Body	S_Shore	3	+-+	2.41441	0.0157607	0.428505	1	2.63542	0.00840328	2.1821	0.0291021	3	+++	2.64817	0.656158	5.43984e-05	0.0055949	1	2.54128	0.400731	2.27361e-10	0.00119496	3.52297	0.000426737	3.04403	0.00233435	3.37757	0.000731282	2.86524	0.588172	1.10786e-06	-8.13165e-05	-0.795472	0.426339	-0.0680483	0.945747	-0.897051	0.369692	1.51572	0.656103	0.0208781	0.00108337	1.16882	0.242475	1.40033
cg06476693	chr11	130283454	ADAMTS8	Body	OpenSea	3	---	-2.41357	0.015797	0.428817	1	-2.05244	0.0401266	-2.3038	0.0212337	3	+++	0.689553	0.172346	6.30829e-05	0.00622257	1	0.689553	0.172346	6.30829e-05	-2.74588e-06	-0.592919	0.553235	-0.439362	0.660399	-0.568067	0.569989	0.812278	0.236583	0.000596136	-0.000186864	-2.7863	0.00533141	-2.47319	0.0133914	-2.70101	0.00691295	0.484996	0.301921	0.108193	-2.5331e-05	-0.854835	0.392642	-0.691331
cg02738298	chr3	51749852	GRM2;GRM2	Body;Body	Island	3	+-+	2.41338	0.0158053	0.428883	1	2.44398	0.0145263	2.29906	0.0215013	3	+++	0.651031	0.168163	0.0001082	0.009302	1	0.651031	0.168163	0.0001082	0.00013665	1.87657	0.0605765	1.88343	0.0596427	1.81352	0.0697514	0.743165	0.244904	0.00240922	-9.50385e-06	-0.618409	0.536306	-0.0199694	0.984068	-0.792625	0.427997	0.57531	0.281475	0.0409622	0.000269552	3.13854	0.0016979	2.4915
cg03725404	chr4	9998017	SLC2A9;SLC2A9	Body;Body	OpenSea	3	+++	2.41311	0.015817	0.428915	1	2.34581	0.0189857	2.22961	0.0257734	3	+++	0.820732	0.214749	0.000132466	0.010815	1	0.80666	0.192318	2.73574e-05	6.78323e-06	0.109471	0.912829	0.293653	0.769023	0.0124746	0.990047	0.568735	0.264236	0.0313678	0.000180486	1.93389	0.0531269	2.20207	0.0276601	1.75217	0.0797452	1.1512	0.337647	0.000650875	0.000327166	2.4909	0.0127418	1.79681
cg10552126	chr7	154002064	DPP6;DPP6;DPP6	TSS1500;Body;Body	Island	3	---	-2.41153	0.0158859	0.429638	1	-2.15239	0.0313667	-2.32093	0.0202904	3	---	-0.904701	0.20938	1.55424e-05	0.00221935	1	-0.904698	0.209376	1.55381e-05	-8.30833e-05	-1.89634	0.0579152	-1.50482	0.132371	-1.87168	0.0612505	-0.775423	0.27276	0.00447076	-8.59676e-05	-0.672588	0.501209	-0.581911	0.560626	-0.596904	0.550572	-0.836163	0.381648	0.0284571	-0.000291597	-1.59836	0.109964	-1.6966
cg13056222	chr1	204219199	PLEKHA6	Body	OpenSea	3	--+	-2.40871	0.0160092	0.430235	1	-1.8803	0.060067	-2.39871	0.0164531	3	+++	0.600637	0.14829	5.11283e-05	0.00535231	1	0.600637	0.14829	5.11283e-05	-5.45228e-05	-1.65976	0.0969623	-1.69843	0.0894263	-1.60119	0.109334	0.769406	0.203658	0.000158134	-9.22399e-05	-2.50184	0.012355	-1.63727	0.101573	-2.50314	0.0123097	0.425317	0.255936	0.096551	1.35028e-05	0.234198	0.814831	0.34653
cg08947084	chr1	173834077	SNORD47;GAS5;SNORD81;SNORD80	TSS1500;Body;TSS1500;TSS200	N_Shelf	3	+++	2.4085	0.0160183	0.430298	1	4.03849	5.37962e-05	2.25138	0.0243617	3	+++	0.904289	0.208293	1.41567e-05	0.002061	1	0.904289	0.208293	1.41567e-05	0.000221716	1.05616	0.290897	2.25299	0.0242595	0.844274	0.398516	0.952047	0.289383	0.00100216	6.20892e-05	1.21414	0.224695	0.847119	0.396929	1.2319	0.217985	0.808597	0.343713	0.0186458	0.000966676	2.07064	0.0383929	4.22458
cg21012125	chr1	14838453			OpenSea	3	+++	2.40826	0.0160289	0.430298	1	2.8644	0.00417797	2.18592	0.0288217	3	+++	1.44928	0.428458	0.00071814	0.0367628	1	1.44928	0.428458	0.00071814	0.00102483	1.64508	0.0999535	2.20352	0.0275582	1.46927	0.141759	1.16814	0.629426	0.0634702	0.000337518	0.856257	0.391856	1.05916	0.289529	0.773836	0.439028	1.75081	0.698837	0.0122338	0.00136009	1.70939	0.0873785	1.65884
cg11037979	chr22	50101968			S_Shelf	3	--+	-2.40601	0.0161278	0.430953	1	-2.83862	0.00453087	-2.16589	0.0303196	3	+++	0.731291	0.186342	8.69298e-05	0.00791914	1	0.731291	0.186342	8.69298e-05	-0.000133408	-1.77774	0.0754462	-2.30056	0.0214167	-1.56688	0.117143	0.649706	0.264592	0.0140687	-0.000207447	-2.44754	0.0143836	-2.65197	0.00800242	-2.19588	0.0281002	0.689406	0.307642	0.0250301	1.52706e-05	0.33229	0.739671	0.385251
cg26048025	chr1	200843156	GPR25	1stExon	Island	3	+++	2.40569	0.0161419	0.430994	1	2.0313	0.0422249	2.47074	0.0134833	3	---	-0.68536	0.197531	0.000521171	0.0292155	1	-0.68536	0.197531	0.000521171	0.000125243	1.39167	0.164024	1.17522	0.239909	1.39867	0.161913	-0.573488	0.282685	0.0424869	8.29186e-05	1.47487	0.140248	1.09636	0.272921	1.60844	0.107738	-0.745875	0.339592	0.0280642	0.000228566	1.31589	0.188212	1.2852
cg12042714	chr15	101715747			OpenSea	3	---	-2.40461	0.0161897	0.431475	1	-2.20894	0.0271785	-2.29555	0.0217016	3	---	-1.17988	0.323881	0.000269555	0.0181484	1	-1.07037	0.214417	5.97609e-07	-9.30909e-05	-1.73983	0.0818894	-1.51065	0.130878	-1.72189	0.0850891	-0.758442	0.288076	0.00846879	-0.00012822	-1.23846	0.215546	-0.850007	0.395321	-1.20536	0.228065	-1.17689	0.399649	0.0032314	-0.000177975	-1.12948	0.258695	-1.49005
cg14225678	chr7	54612325	VSTM2A	Body	Island	3	---	-2.403	0.0162611	0.431968	1	-3.42152	0.00062272	-2.81369	0.00489767	3	---	-0.756215	0.225646	0.000804224	0.0396611	1	-0.721768	0.164911	1.20491e-05	-8.66614e-05	-1.39862	0.161928	-2.03584	0.0417664	-1.59868	0.109891	-0.450213	0.22977	0.0500654	-0.000150997	-2.21354	0.0268606	-2.11922	0.0340721	-2.19411	0.0282277	-1.1074	0.289414	0.000130058	-0.000130463	-0.437104	0.662036	-1.77149
cg24587175	chr10	105670608	OBFC1	Body	OpenSea	3	--+	-2.39997	0.0163963	0.432997	1	-1.57792	0.114584	-2.29256	0.0218732	3	---	-0.765366	0.210745	0.000281549	0.0187619	1	-0.738413	0.163678	6.44055e-06	-5.8735e-05	-2.28195	0.0224926	-1.57668	0.114868	-2.33915	0.0193275	-0.525097	0.222482	0.0182662	-0.000106177	-1.63356	0.102351	-1.30159	0.193058	-1.60391	0.108734	-1.15214	0.30212	0.000136997	7.78047e-06	0.0596125	0.952464	0.406467
cg19201068	chr17	54584986			N_Shelf	3	---	-2.39963	0.0164116	0.433118	1	-2.23128	0.0256627	-2.35853	0.0183475	3	+++	0.535155	0.123421	1.45098e-05	0.00210213	1	0.535156	0.123421	1.45093e-05	-1.75147e-05	-1.06595	0.286446	-1.05131	0.293117	-1.05337	0.29217	0.562143	0.162372	0.000536061	-7.08321e-05	-1.81855	0.0689794	-1.5716	0.116044	-1.77935	0.075182	0.644947	0.227787	0.00463497	-5.66531e-05	-1.3326	0.182663	-1.29916
cg16379999	chr14	81976516	SEL1L	Body	OpenSea	3	-++	2.39925	0.0164285	0.433171	1	1.35698	0.174788	2.59045	0.00958505	3	+++	0.77247	0.236187	0.00107326	0.0483972	1	0.72411	0.187522	0.000112712	-7.33283e-05	-1.05014	0.293655	-1.47206	0.141006	-0.877786	0.38006	0.4798	0.260509	0.0655073	9.2604e-05	1.93207	0.053351	1.41458	0.157192	2.00681	0.0447703	0.803608	0.309359	0.00938636	0.000587824	3.99961	6.34477e-05	3.04777
cg21329085	chr6	80714760	TTK;TTK	5'UTR;5'UTR	S_Shore	3	+++	2.39871	0.0164531	0.433259	1	3.57281	0.000353173	2.21975	0.0264357	3	+++	0.315098	0.0932181	0.000724282	0.0369666	1	0.315092	0.0932113	0.000723783	3.58114e-05	1.78157	0.0748193	1.94063	0.0523026	1.81951	0.068834	0.266082	0.124012	0.0319041	5.17847e-05	1.82665	0.0677523	2.81488	0.00487952	1.62378	0.104423	0.278242	0.159589	0.0812483	9.88752e-05	0.374158	0.708287	1.39076
cg18863595	chr3	6902845	GRM7;GRM7;GRM7;GRM7	1stExon;5'UTR;5'UTR;1stExon	Island	3	--+	-2.39683	0.0165376	0.434221	1	-2.27042	0.023182	-2.28342	0.0224057	3	---	-1.11491	0.250319	8.43024e-06	0.00139763	1	-1.11491	0.250319	8.43024e-06	-0.000158922	-1.71785	0.0858234	-1.87044	0.0614231	-1.61823	0.105614	-1.11892	0.327156	0.000625867	-0.000377387	-3.27933	0.00104053	-2.25844	0.0239182	-3.27284	0.00106471	-1.04189	0.446628	0.0196592	0.000360554	1.24474	0.213229	0.508972
cg04645070	chr11	34393106			OpenSea	3	--+	-2.39663	0.0165466	0.434259	1	-2.12014	0.0339941	-2.37747	0.0174318	3	+++	1.01589	0.197827	2.81771e-07	0.000104247	0.117486	1.01589	0.197827	2.81756e-07	-6.88272e-05	-0.955099	0.339527	-1.425	0.154158	-0.829688	0.406715	1.06128	0.256963	3.62623e-05	-0.000346341	-3.54557	0.000391765	-2.90465	0.00367666	-3.40112	0.000671115	0.655453	0.381579	0.0858444	0.000244356	0.547117	0.584298	0.980445
cg23569968	chr11	62185488	SCGB1A1	TSS1500	OpenSea	3	---	-2.39522	0.0166102	0.434512	1	-2.40862	0.016013	-2.32315	0.0201712	3	+++	0.997204	0.168503	3.25872e-09	3.72258e-06	0.00135874	0.997204	0.168503	3.25872e-09	-6.52836e-05	-1.49018	0.136177	-1.56658	0.117213	-1.47924	0.139075	1.11144	0.234369	2.11331e-06	-8.22748e-05	-1.09959	0.271509	-1.11556	0.264609	-1.07036	0.284457	0.914663	0.285109	0.00133605	-0.000126812	-1.60328	0.108874	-1.51067
cg04130433	chr8	143805450			N_Shelf	3	+++	2.39509	0.0166163	0.434593	1	1.63408	0.102243	2.50238	0.0123361	3	+++	0.82398	0.24189	0.000658208	0.0345082	1	0.868955	0.188972	4.25873e-06	0.000110204	1.56982	0.116458	1.1213	0.262158	1.67586	0.0937652	1.17546	0.268629	1.21009e-05	1.70763e-05	0.978298	0.327927	0.373256	0.708958	1.15289	0.248955	0.704083	0.331099	0.0334614	0.000208774	1.6395	0.101108	1.39619
cg10633827	chr12	52963708	KRT74	Body	OpenSea	3	---	-2.39082	0.0168106	0.435781	1	-3.39188	0.000694156	-2.22159	0.0263111	3	+++	0.638477	0.168654	0.000153262	0.0120504	1	0.638477	0.168654	0.000153262	-0.000170635	-1.50961	0.131143	-3.08624	0.00202708	-1.41214	0.157909	0.749697	0.252178	0.00295009	-9.46631e-05	-1.47009	0.141537	-1.45368	0.146035	-1.38845	0.164999	0.708289	0.272843	0.00943265	-6.15203e-05	-1.13521	0.256289	-1.09973
cg20289911	chr20	816362	FAM110A;FAM110A	TSS1500;5'UTR	S_Shore	3	+++	2.38945	0.0168735	0.436446	1	1.49057	0.136074	2.51337	0.0119582	3	+++	0.586017	0.141214	3.32672e-05	0.00389196	1	0.586017	0.141214	3.32672e-05	4.70589e-05	1.09905	0.271744	0.748672	0.454055	1.12314	0.26138	0.643964	0.202724	0.00149036	5.45805e-05	2.1422	0.0321777	1.48112	0.138575	2.24314	0.0248875	0.605095	0.231404	0.00892558	6.39679e-05	0.889519	0.373724	0.302047
cg18930012	chr10	86001418	LRIT1	TSS1500	S_Shelf	3	+++	2.38824	0.0169293	0.436888	1	2.87965	0.0039812	2.25516	0.0241232	3	+++	0.784157	0.181219	1.51073e-05	0.00217135	1	0.784157	0.181219	1.51073e-05	9.18795e-05	0.700989	0.48331	0.913039	0.361222	0.651053	0.515012	0.820243	0.264878	0.00195703	0.000133046	1.82913	0.0673805	2.01756	0.0436371	1.81557	0.0694367	0.820416	0.304595	0.0070713	0.000282718	1.78012	0.0750562	2.2765
cg16095551	chr6	155816164			OpenSea	3	+++	2.38382	0.0171339	0.438231	1	1.5711	0.116159	2.46387	0.0137446	3	+++	0.756948	0.228282	0.00091368	0.0433194	1	0.756948	0.228282	0.00091368	0.000115312	1.45367	0.146037	0.813152	0.416131	1.52974	0.126082	0.789193	0.309074	0.0106675	0.000185326	2.19421	0.0282204	1.66225	0.0964617	2.21566	0.0267147	0.565662	0.400843	0.158192	0.000154341	0.347922	0.727899	0.168271
cg10787197	chr6	11779941	C6orf105;C6orf105	TSS1500;TSS1500	OpenSea	3	+++	2.38317	0.0171643	0.438384	1	1.7601	0.0783912	2.4086	0.0160138	3	+++	0.943376	0.212566	9.07858e-06	0.00147808	1	0.943375	0.212563	9.07617e-06	0.000123804	1.44402	0.148734	1.03511	0.300619	1.53077	0.125827	1.01187	0.293839	0.000573961	8.13877e-05	1.19571	0.23181	1.03164	0.302239	1.18701	0.235223	0.638464	0.349162	0.0674657	0.000362551	1.52746	0.126647	0.995858
cg05918312	chr2	183370084	PDE1A;PDE1A	Body;Body	OpenSea	3	+++	2.38224	0.0172077	0.438675	1	1.34573	0.178389	2.35369	0.018588	3	+++	0.808458	0.242623	0.000861739	0.0416202	1	0.808458	0.242623	0.000861739	2.34463e-05	0.432219	0.665582	0.179742	0.857355	0.389746	0.696725	0.602502	0.333244	0.0706081	0.000125841	1.62838	0.103444	1.0451	0.295977	1.63805	0.101411	0.899664	0.430576	0.0366676	0.000387631	2.35849	0.0183494	1.27108
cg15900034	chr8	143546893	BAI1	Body	S_Shore	3	+++	2.38065	0.0172819	0.439539	1	1.83262	0.0668593	2.49368	0.0126427	3	+++	0.797078	0.225319	0.000403845	0.0243983	1	0.797078	0.225319	0.000403845	0.000186543	1.86244	0.0625411	1.1613	0.24552	2.07916	0.0376027	0.960183	0.346198	0.00554559	0.000152964	1.67505	0.093924	1.64146	0.100701	1.65448	0.0980295	0.558171	0.366653	0.127924	0.000109921	0.407833	0.683397	0.262658
cg11674130	chr22	50523689	MLC1;MLC1;MLC1	5'UTR;5'UTR;1stExon	OpenSea	3	--+	-2.38024	0.0173011	0.439634	1	-1.71411	0.0865092	-2.47152	0.0134539	3	---	-0.527976	0.158557	0.00086881	0.0418212	1	-0.527976	0.158557	0.00086881	-5.20085e-05	-2.23215	0.0256049	-1.60531	0.108426	-2.26483	0.0235232	-0.509172	0.20685	0.0138339	-0.000105335	-1.80027	0.0718176	-1.22804	0.219434	-1.83154	0.0670197	-0.619154	0.310463	0.0461198	5.62067e-05	0.228786	0.819036	0.081881
cg15471388	chr14	49360792			OpenSea	3	+++	2.37844	0.0173863	0.440394	1	1.92651	0.054041	2.43064	0.0150721	3	+++	0.959452	0.246969	0.000102366	0.00892462	1	0.959449	0.246964	0.000102339	0.000183	0.812689	0.416396	1.10908	0.267395	0.79123	0.42881	0.892145	0.34892	0.0105616	0.00013875	1.75332	0.0795463	1.2011	0.229714	1.8089	0.070467	0.67	0.416908	0.10804	0.000361848	1.70107	0.08893	1.0375
cg18551353	chr20	49454326	BCAS4;BCAS4;BCAS4	Body;Body;Body	N_Shelf	3	--+	-2.37643	0.0174812	0.441083	1	-2.348	0.0188743	-2.21783	0.0265662	3	+++	0.513501	0.156206	0.0010114	0.0464336	1	0.513501	0.156206	0.0010114	-0.000105547	-2.5695	0.0101845	-2.70214	0.00688947	-2.42379	0.0153595	0.600154	0.214015	0.00504315	-7.09293e-05	-1.27166	0.203492	-1.10421	0.269502	-1.16232	0.245107	0.448595	0.266966	0.0928902	6.71005e-05	0.064614	0.948481	0.101959
cg24863152	chr6	151134876	PLEKHG1	Body	OpenSea	3	+++	2.37499	0.0175494	0.441641	1	1.38507	0.166031	2.48903	0.0128091	3	+++	1.06046	0.158874	2.47491e-11	9.81536e-08	1.03193e-05	1.06046	0.158874	2.47491e-11	5.7085e-05	1.26765	0.204924	0.764186	0.444756	1.39377	0.163389	1.07323	0.220853	1.17694e-06	1.27529e-05	0.994189	0.320131	0.387671	0.69826	1.10216	0.270393	1.07099	0.274747	9.69557e-05	0.000178883	1.98002	0.0477008	1.34653
cg00095326	chr1	228940949			OpenSea	3	+++	2.37334	0.0176278	0.442192	1	2.61117	0.00902326	2.1381	0.0325089	3	+++	1.01118	0.273578	0.000218912	0.0155959	1	1.00916	0.262871	0.000123537	0.000368168	2.49452	0.0126128	2.44732	0.0143921	2.38003	0.0173111	1.14384	0.36014	0.0014927	6.48035e-05	0.424804	0.670979	0.596315	0.550965	0.387599	0.698313	0.531578	0.444085	0.2313	0.000625884	1.01905	0.308178	1.36362
cg01557792	chr14	70162755	KIAA0247	Body	OpenSea	3	--+	-2.37326	0.0176318	0.442204	1	-2.27721	0.0227738	-2.18274	0.0290553	3	---	-0.855808	0.138873	7.15976e-10	1.20375e-06	0.00029853	-0.855808	0.138873	7.15976e-10	-6.16412e-05	-2.33082	0.019763	-2.22447	0.026117	-2.28827	0.022122	-0.844732	0.182598	3.72453e-06	-9.71014e-05	-1.80367	0.0712833	-1.60768	0.107906	-1.70464	0.0882614	-0.882284	0.263523	0.000813888	2.34107e-05	0.377512	0.705793	0.202452
cg15843825	chr7	155627253			S_Shelf	3	+++	2.37164	0.0177092	0.442728	1	1.88724	0.059128	2.49242	0.0126876	3	+++	0.696935	0.205701	0.0007038	0.0362317	1	0.696935	0.205701	0.0007038	0.000126025	1.49654	0.134512	1.00123	0.316718	1.69475	0.0901226	0.773575	0.300525	0.0100507	6.91452e-05	0.601834	0.547285	0.929617	0.352569	0.516391	0.605581	0.642588	0.342772	0.0608368	0.000262915	2.12929	0.0332305	1.41813
cg02687026	chr16	85133210	FAM92B	Body	OpenSea	3	--+	-2.36962	0.0178063	0.443231	1	-1.7013	0.0888875	-2.24898	0.024514	3	+++	0.691919	0.188701	0.000245659	0.0169725	1	0.691919	0.188701	0.000245659	-5.25659e-05	-1.28141	0.200051	-1.07368	0.282966	-1.24912	0.211621	0.909025	0.276759	0.0010215	-0.000155649	-2.74134	0.00611898	-1.9651	0.0494027	-2.71107	0.00670667	0.465923	0.306196	0.128096	0.000102462	0.0929666	0.92593	0.266545
cg00889363	chr2	206255841	PARD3B;PARD3B;PARD3B	Body;Body;Body	OpenSea	3	+++	2.36733	0.017917	0.443509	1	2.32401	0.020125	2.25186	0.0243313	3	+++	0.752966	0.214733	0.000454006	0.0265127	1	0.732416	0.191004	0.000125788	0.000135944	1.08931	0.276018	1.58216	0.113614	0.87402	0.382107	0.477237	0.262614	0.0691778	6.5674e-05	1.25775	0.208483	0.94878	0.342733	1.22435	0.22082	0.95893	0.329027	0.00356324	0.00031106	1.89218	0.0584676	1.51342
cg18349298	chr3	158450550	RARRES1;RARRES1	TSS1500;TSS1500	Island	3	+++	2.36717	0.0179245	0.443509	1	2.09307	0.0363425	2.29371	0.0218073	3	---	-1.31529	0.273951	1.57729e-06	0.000387087	0.657661	-1.31529	0.273951	1.57729e-06	0.000282823	1.0889	0.276196	1.40927	0.158755	0.926216	0.354334	-1.05446	0.395944	0.00774106	8.95579e-05	0.770497	0.441005	0.667573	0.504406	0.746063	0.455629	-1.40531	0.481085	0.00348778	0.000457909	2.4624	0.013801	1.60245
cg08402850	chr12	96391252	HAL	TSS1500	S_Shore	3	+++	2.36554	0.0180036	0.44421	1	2.85771	0.00426706	2.33358	0.0196179	3	++-	0.553543	0.160683	0.000571197	0.0312101	1	0.553546	0.16068	0.000571026	7.31376e-05	1.08248	0.27904	1.10829	0.267737	1.06985	0.284685	0.703458	0.220392	0.00141365	5.31154e-05	1.29874	0.194033	1.11305	0.265689	1.36399	0.172569	0.528366	0.269539	0.0499658	0.00044102	1.84964	0.064366	3.03172
cg08989942	chr2	71063282	CD207	TSS1500	OpenSea	3	--+	-2.36542	0.0180094	0.444276	1	-2.21412	0.0268202	-2.31621	0.0205469	3	+++	0.593291	0.166748	0.000373668	0.023112	1	0.593291	0.166748	0.000373668	-0.000106211	-2.40189	0.0163107	-2.33435	0.0195772	-2.3737	0.0176108	0.53794	0.234096	0.0215649	-0.000102008	-1.4073	0.159337	-1.28999	0.197053	-1.33484	0.181929	0.590906	0.299036	0.0481507	5.28241e-05	0.023797	0.981015	0.104294
cg04710115	chr6	41123396	TREML1	TSS1500	OpenSea	3	---	-2.36279	0.018138	0.444826	1	-2.26729	0.0233724	-2.23797	0.0252232	3	+++	1.05524	0.275353	0.000126953	0.0104715	1	1.06658	0.181575	4.25259e-09	-4.51131e-05	-1.42874	0.153079	-1.22267	0.221455	-1.41905	0.155885	1.25625	0.231005	5.38153e-08	-9.71195e-05	-1.64621	0.0997215	-1.13072	0.258172	-1.57376	0.115542	0.642256	0.308957	0.0376369	-0.000612268	-0.979302	0.327431	-1.66122
cg06363968	chr16	84629008	COTL1	Body	OpenSea	3	--+	-2.36315	0.0181202	0.444826	1	-1.99525	0.046016	-2.36177	0.018188	3	+++	1.03695	0.313382	0.00093659	0.0439375	1	1.01727	0.199343	3.34109e-07	-0.000101351	-1.859	0.0630265	-1.79107	0.0732814	-1.81963	0.0688151	1.08116	0.268206	5.55237e-05	-0.000248904	-2.26407	0.0235696	-2.04969	0.0403947	-2.17876	0.0293497	0.457032	0.380018	0.229108	0.000167559	0.312207	0.754884	0.718283
cg10799327	chr3	170484840			OpenSea	3	+++	2.36383	0.0180872	0.444826	1	1.97643	0.0481058	2.32111	0.0202807	3	+++	0.745438	0.178258	2.89208e-05	0.00349566	1	0.761218	0.131303	6.73515e-09	8.3873e-05	2.42743	0.0152062	2.1601	0.0307648	2.40081	0.016359	0.937294	0.180262	1.99703e-07	4.65637e-06	0.398589	0.690196	0.287002	0.774111	0.426596	0.669674	0.430751	0.229546	0.060582	9.02758e-05	1.1192	0.263056	0.817201
cg14349078	chr9	78547359	PCSK5	Body	OpenSea	3	+++	2.36328	0.0181142	0.444826	1	1.86307	0.0624526	2.33263	0.0196677	3	+++	0.924405	0.270083	0.000620083	0.0330753	1	0.924405	0.270082	0.000620077	0.000268579	1.52782	0.126557	1.59237	0.111301	1.41817	0.156141	0.967149	0.36777	0.00854446	7.36119e-05	1.13595	0.255979	0.563726	0.572941	1.20221	0.229282	0.440672	0.49283	0.371233	0.000395117	1.44608	0.148154	1.01474
cg11540997	chr15	45407818	DUOX2;DUOXA2	TSS1500;Body	N_Shore	3	+++	2.3617	0.0181915	0.445055	1	2.66571	0.00768251	2.25326	0.024243	3	+++	0.765533	0.211733	0.000299703	0.0196439	1	0.765533	0.211732	0.000299684	0.000210951	1.45353	0.146077	1.74865	0.0803518	1.40332	0.160523	0.680865	0.314092	0.0301795	0.000114356	0.948903	0.34267	1.38978	0.164596	0.825509	0.409083	1.11798	0.346562	0.00125574	0.000284347	1.76001	0.0784061	1.47077
cg12319534	chr4	54959841			S_Shore	3	--+	-2.36047	0.0182519	0.445708	1	-1.95614	0.0504482	-2.41004	0.0159506	3	---	-0.473181	0.130764	0.000296216	0.0195025	1	-0.473181	0.130764	0.000296216	-4.01838e-05	-2.29745	0.021593	-1.63897	0.101219	-2.45727	0.0139997	-0.416232	0.179402	0.0203347	-8.88363e-05	-1.59958	0.109691	-1.95609	0.0504546	-1.46143	0.143898	-0.483143	0.231539	0.0369185	8.5379e-08	0.120579	0.904024	0.486856
cg13458211	chr1	44444217	B4GALT2	TSS1500	N_Shore	3	+++	2.36046	0.0182524	0.445708	1	1.8799	0.0601215	2.39016	0.0168409	3	+++	0.600511	0.152273	8.02505e-05	0.00745897	1	0.600511	0.152273	8.02505e-05	5.95008e-05	0.722023	0.47028	0.890074	0.373426	0.771841	0.440209	0.714319	0.214959	0.000890411	3.34646e-05	1.09334	0.274244	0.74587	0.455746	1.14822	0.250877	0.411904	0.274198	0.133042	0.000160917	2.55665	0.0105687	1.76529
cg03161190	chr10	104535792	C10orf26;C10orf26	TSS200;Body	OpenSea	3	---	-2.3584	0.0183537	0.446361	1	-1.62845	0.103429	-2.4493	0.0143133	3	---	-0.92799	0.171956	6.78865e-08	3.56495e-05	0.0283057	-0.92799	0.171956	6.78865e-08	-4.20021e-05	-1.9809	0.0476027	-1.19621	0.231613	-2.1362	0.0326635	-1.02885	0.227087	5.88065e-06	-7.93475e-05	-1.36944	0.170861	-0.856997	0.391447	-1.39607	0.162694	-0.663253	0.314043	0.034688	-3.20631e-05	-0.563414	0.573153	-0.719732
cg07886914	chr8	28198639	PNOC	3'UTR	OpenSea	3	--+	-2.35778	0.0183846	0.446426	1	-1.44366	0.148833	-2.39918	0.0164318	3	+++	0.732049	0.181279	5.38512e-05	0.00555095	1	0.732049	0.181279	5.38512e-05	-0.000117837	-3.33037	0.000867303	-2.3232	0.0201684	-3.39821	0.00067828	0.67491	0.247114	0.00631105	-0.000120815	-2.19737	0.0279937	-1.17699	0.239201	-2.17123	0.0299136	0.893528	0.33817	0.00823578	0.000215612	2.19238	0.0283518	1.52121
cg04772947	chr11	57363540	SERPING1	TSS1500	OpenSea	3	+++	2.35765	0.018391	0.446441	1	1.60008	0.109581	2.53391	0.0112796	3	+++	0.737851	0.175098	2.50975e-05	0.00315198	1	0.737851	0.175098	2.50975e-05	7.11069e-05	1.07406	0.282795	0.88207	0.377739	1.20076	0.229846	0.741794	0.23581	0.00165677	1.13717e-05	0.57501	0.565285	0.298312	0.765465	0.766229	0.44354	0.826337	0.341635	0.0155728	0.000211674	2.6914	0.00711524	1.73147
cg11669284	chr5	37721782	WDR70	Body	OpenSea	3	+++	2.35751	0.0183981	0.446441	1	2.09464	0.0362027	2.29606	0.0216722	3	+++	1.24253	0.372276	0.000844911	0.0410309	1	1.22664	0.336092	0.000262528	0.000535675	2.27133	0.023127	2.1228	0.0337704	2.2277	0.0259008	0.85525	0.462241	0.0642812	3.42551e-05	0.203575	0.838685	0.300745	0.763609	0.1823	0.855348	1.87802	0.58584	0.0013474	0.000715759	1.54109	0.123294	1.09043
cg10588962	chr17	46667587	LOC404266;LOC404266	TSS1500;TSS1500	N_Shore	3	--+	-2.35719	0.0184139	0.446616	1	-2.06179	0.0392275	-2.29908	0.0215007	3	---	-0.828162	0.247852	0.00083372	0.0406265	1	-0.828162	0.247852	0.00083372	-0.000131309	-2.15183	0.0314106	-1.48534	0.137454	-2.16812	0.0301499	-0.956275	0.345978	0.00571023	-0.00032621	-1.75425	0.0793882	-2.1049	0.0353002	-1.5754	0.115165	-0.633673	0.429611	0.140215	5.97387e-05	0.115442	0.908095	0.243164
cg26268565	chr7	104530865	LHFPL3	Body	OpenSea	3	--+	-2.35441	0.0185522	0.447627	1	-1.29549	0.19515	-2.42332	0.0153794	3	+++	0.645475	0.174377	0.000214245	0.0153515	1	0.645475	0.174377	0.000214245	-5.65447e-05	-1.90662	0.0565703	-1.38692	0.165467	-1.9621	0.0497514	0.636193	0.238032	0.00752396	-8.91796e-05	-2.07129	0.0383316	-1.02732	0.304268	-2.03925	0.0414253	0.681153	0.308415	0.0272052	1.00245e-05	0.167441	0.867023	0.407747
cg23702610	chr15	100017287			OpenSea	3	---	-2.35198	0.0186735	0.448697	1	-2.19848	0.0279153	-2.21183	0.0269781	3	---	-0.905	0.203811	8.97918e-06	0.00146648	1	-0.853732	0.142287	1.9722e-09	-3.7458e-05	-1.4958	0.134706	-1.43189	0.152177	-1.42769	0.153381	-0.631504	0.189247	0.000847069	-9.74394e-05	-1.68397	0.0921875	-1.5018	0.133148	-1.59082	0.11165	-1.23044	0.270766	5.51228e-06	-2.49671e-05	-0.824445	0.409687	-0.810543
cg22670675	chr1	15533433	TMEM51;TMEM51;TMEM51;TMEM51	5'UTR;5'UTR;5'UTR;5'UTR	OpenSea	3	+++	2.35167	0.0186893	0.448805	1	1.94906	0.0512887	2.34796	0.0188765	3	+++	1.36513	0.239061	1.12714e-08	9.49427e-06	0.00469966	1.36513	0.239061	1.12714e-08	1.40254e-05	0.233788	0.81515	0.269281	0.787713	0.225897	0.821282	1.19188	0.338844	0.000435644	0.000104263	1.13569	0.256085	0.976004	0.329062	1.10935	0.267277	1.40941	0.406726	0.000529713	0.000596958	3.13543	0.00171603	2.45804
cg00944599	chr7	98479808	TRRAP	Body	S_Shelf	3	--+	-2.34846	0.0188514	0.450158	1	-1.67379	0.0941713	-2.37077	0.0177513	3	+++	0.8187	0.210874	0.000103428	0.00898345	1	0.8187	0.210874	0.000103428	-9.83847e-05	-1.62463	0.104241	-1.59662	0.11035	-1.56444	0.117715	0.854449	0.285308	0.00274595	-0.000245719	-3.22931	0.00124089	-2.08294	0.0372563	-3.19884	0.0013798	0.804365	0.374173	0.0315777	0.000303588	1.16103	0.24563	1.15232
cg13151664	chr3	123813232	KALRN;KALRN;KALRN	TSS1500;TSS1500;TSS1500	OpenSea	3	--+	-2.34698	0.0189261	0.450953	1	-2.13456	0.0327969	-2.27933	0.0226475	3	+++	0.75803	0.174844	1.45459e-05	0.00210663	1	0.75803	0.174844	1.45459e-05	-6.19003e-05	-1.78266	0.0746418	-1.45397	0.145954	-1.72606	0.0843362	0.718057	0.240963	0.00288298	-0.000181731	-2.30776	0.0210122	-2.19433	0.0282116	-2.1865	0.0287793	0.741744	0.314048	0.0181825	3.60695e-05	0.2951	0.767918	0.158571
cg05596552	chr11	64826323	NAALADL1	TSS1500	OpenSea	3	--+	-2.34484	0.0190353	0.451583	1	-2.37472	0.0175625	-2.18555	0.0288487	3	+++	0.832254	0.221577	0.000172621	0.0131103	1	0.849765	0.169754	5.56164e-07	-0.000101925	-2.78163	0.00540869	-2.38388	0.0171312	-2.76289	0.00572916	1.03588	0.22538	4.30387e-06	-0.000119006	-1.45575	0.145461	-1.50893	0.131316	-1.31542	0.188368	0.437929	0.301634	0.146543	5.62781e-05	0.62483	0.532082	0.0999894
cg13255629	chr4	88752660	MEPE	TSS1500	OpenSea	3	--+	-2.34476	0.0190395	0.451583	1	-2.19881	0.0278912	-2.22058	0.0263796	3	+++	0.586227	0.138457	2.29565e-05	0.00294952	1	0.586227	0.138457	2.29565e-05	-8.08136e-05	-2.63248	0.00847649	-2.62202	0.00874101	-2.57247	0.0100977	0.640217	0.190359	0.0007704	-6.6181e-05	-1.98195	0.0474845	-1.28358	0.199288	-1.96576	0.0493259	0.595924	0.241105	0.0134497	7.68093e-05	1.04317	0.296868	0.508587
cg15765813	chr14	100197052			Island	3	+++	2.34535	0.0190093	0.451583	1	1.96588	0.0493122	2.32431	0.020109	3	+++	0.615535	0.130066	2.21774e-06	0.0005053	0.924698	0.615535	0.130066	2.21774e-06	4.67577e-05	0.579876	0.561998	1.01584	0.309704	0.483194	0.628958	0.62026	0.181821	0.000646357	2.91474e-05	1.85356	0.0638016	0.892478	0.372137	2.03012	0.0423439	0.540968	0.227951	0.0176356	0.000125814	1.82476	0.0680368	1.60186
cg26140911	chr6	33399151	SYNGAP1	Body	S_Shelf	3	--+	-2.34525	0.0190144	0.451583	1	-1.80045	0.0717897	-2.50193	0.0123519	3	---	-0.299665	0.0910495	0.000997496	0.045979	1	-0.299665	0.0910495	0.000997496	-2.52609e-06	-1.0872	0.276949	-0.549266	0.582823	-1.24578	0.212846	-0.2447	0.126089	0.0522955	-6.68251e-05	-3.18305	0.00145733	-3.01314	0.00258558	-3.072	0.00212631	-0.476078	0.164297	0.00375939	3.05706e-05	0.402149	0.687574	0.597282
cg06853836	chr6	169399712			OpenSea	3	+++	2.34194	0.0191838	0.45261	1	1.43765	0.150533	2.53883	0.0111224	3	+++	0.732826	0.221165	0.000921436	0.043519	1	0.732826	0.221165	0.000921436	0.000124996	1.26556	0.205672	0.833697	0.404452	1.39378	0.163385	0.599991	0.319378	0.0602957	4.357e-05	0.77127	0.440547	0.584242	0.559058	0.830081	0.406493	0.911806	0.368509	0.0133494	0.000276918	2.17649	0.0295189	1.1313
cg18967021	chr1	229197824			OpenSea	3	---	-2.34216	0.0191723	0.45261	1	-2.50602	0.0122097	-2.08527	0.0370448	3	+++	0.837875	0.180854	3.60618e-06	0.000738878	1	0.837875	0.180854	3.60618e-06	-0.000112305	-2.50006	0.0124172	-2.20378	0.0275395	-2.46731	0.0136132	0.828414	0.248718	0.000866175	-2.47293e-05	-0.34407	0.730794	-0.138915	0.889517	-0.299804	0.764326	0.67793	0.3183	0.0331843	-0.000201296	-1.04288	0.297005	-2.00759
cg09018739	chr16	57180107	CPNE2	Body	OpenSea	3	+-+	2.3417	0.0191961	0.45262	1	1.67523	0.0938886	2.40141	0.0163318	3	+++	1.16863	0.261539	7.88426e-06	0.0013261	1	1.1574	0.227976	3.83728e-07	0.000262484	2.50755	0.012157	2.0079	0.0446534	2.532	0.0113415	0.837017	0.330857	0.0114112	-2.24993e-06	-0.0948754	0.924414	-0.15406	0.877562	-0.0635024	0.949366	1.5737	0.380866	3.59761e-05	0.000246045	1.54552	0.122221	0.923224
cg14276379	chr9	97663142	C9orf3	Body	OpenSea	3	+++	2.34039	0.0192638	0.453103	1	1.85783	0.0631931	2.38726	0.0169746	3	+++	1.64368	0.404301	4.79343e-05	0.00509776	1	1.61075	0.317751	3.9942e-07	0.000276162	1.09281	0.274479	0.993326	0.320551	1.10677	0.268394	1.14495	0.446141	0.010278	6.85849e-05	0.583717	0.55941	0.481688	0.630028	0.645465	0.518626	2.2588	0.530298	2.04886e-05	0.00102573	2.62137	0.00875781	1.89289
cg22426397	chr20	48429093	SLC9A8	TSS200	N_Shore	3	++-	2.33877	0.0193473	0.453696	1	2.01745	0.0436486	2.39245	0.0167363	3	+++	0.305947	0.0780958	8.94412e-05	0.00808791	1	0.305947	0.0780958	8.94412e-05	3.90016e-05	2.89016	0.00385049	2.50562	0.0122236	3.01493	0.00257042	0.329542	0.116119	0.00454018	1.09304e-05	1.38985	0.164574	1.18263	0.236956	1.40621	0.159663	0.278939	0.117885	0.0179721	-3.96837e-06	-0.703685	0.481629	-0.604569
cg24724618	chr1	17538512	PADI1	Body	OpenSea	3	---	-2.33798	0.0193882	0.454037	1	-2.113	0.034601	-2.20436	0.0274991	3	+++	0.693069	0.183122	0.000153872	0.0120801	1	0.693069	0.183122	0.000153872	-7.89611e-05	-1.8722	0.0611793	-1.61211	0.106937	-1.84593	0.064902	0.742456	0.254011	0.00346753	-7.97491e-05	-1.12556	0.260352	-0.833232	0.404714	-1.08238	0.279085	0.636566	0.318626	0.0457332	-9.17738e-05	-0.951123	0.341542	-1.18064
cg26908328	chr5	79552537	SERINC5	TSS1500	S_Shore	3	+--	-2.33681	0.0194491	0.454854	1	-2.14825	0.031694	-2.2559	0.0240768	3	+++	0.468974	0.137935	0.00067393	0.0350984	1	0.468974	0.137935	0.00067393	2.25674e-05	0.455347	0.64886	0.254519	0.799095	0.507124	0.612068	0.443565	0.186778	0.0175577	-0.000105452	-2.79631	0.00516896	-2.17555	0.0295892	-2.73588	0.0062213	0.540957	0.240236	0.0243364	-0.000152218	-2.07464	0.0380194	-2.15231
cg04588708	chr16	811078	MSLN;MSLN	TSS200;TSS200	OpenSea	3	--+	-2.33274	0.0196616	0.456587	1	-2.6965	0.00700716	-2.01664	0.0437335	3	+++	0.748443	0.166304	6.7811e-06	0.00118899	1	0.748443	0.166304	6.7811e-06	-0.000162767	-3.59722	0.00032164	-3.9476	7.89392e-05	-3.55575	0.000376903	0.846417	0.214583	7.99722e-05	-6.01094e-05	-0.392655	0.694574	-0.61013	0.541775	-0.256263	0.797747	0.53233	0.313681	0.089689	3.30707e-06	0.485126	0.627587	0.464893
cg23774975	chr11	3848848	RHOG	Body	OpenSea	3	+++	2.33144	0.0197299	0.457065	1	1.85351	0.0638098	2.33337	0.0196289	3	+++	0.575476	0.171808	0.000809468	0.0398386	1	0.575476	0.171808	0.000809468	8.21425e-05	1.21388	0.224794	1.02225	0.306662	1.19315	0.232812	0.479725	0.241015	0.0465429	6.16746e-05	1.41694	0.156501	1.0411	0.297831	1.48967	0.136312	0.758941	0.301807	0.0119149	0.000167508	1.46825	0.142037	1.19142
cg11282564	chr1	159824109	VSIG8;C1orf204	3'UTR;Body	Island	3	--+	-2.33087	0.0197603	0.457233	1	-1.47376	0.140546	-2.39906	0.0164372	3	---	-0.458754	0.117559	9.52728e-05	0.00845743	1	-0.458754	0.117559	9.52728e-05	-1.64714e-05	-1.23682	0.216156	-1.02303	0.306293	-1.22858	0.21923	-0.383968	0.161228	0.0172413	-6.01789e-05	-2.87762	0.00400692	-1.53906	0.123791	-2.99671	0.00272911	-0.534849	0.212107	0.0116822	3.27855e-05	0.272043	0.785589	0.162959
cg02486096	chr19	57373324			N_Shelf	3	+++	2.3297	0.0198222	0.457632	1	3.10647	0.00189334	2.08817	0.0367822	3	+++	0.9306	0.211565	1.08927e-05	0.00169597	1	0.931221	0.202261	4.14343e-06	0.000129798	0.871492	0.383486	1.19243	0.233092	0.770892	0.440771	1.053	0.285416	0.000224821	0.000309796	2.27346	0.0229985	3.21094	0.001323	2.08712	0.0368772	0.494875	0.364856	0.174985	0.000180691	0.91584	0.359751	0.971077
cg00089453	chr5	150003037	SYNPO;SYNPO	Body;Body	N_Shore	3	+++	2.32822	0.0199004	0.457716	1	1.83408	0.0666424	2.36809	0.0178802	3	+++	0.446977	0.126471	0.000408966	0.0246239	1	0.446547	0.125281	0.00036475	5.66214e-05	2.35546	0.0185	1.29259	0.196153	2.43857	0.0147455	0.288371	0.183463	0.115992	3.14676e-05	0.496632	0.619449	1.11216	0.266071	0.48032	0.631	0.629325	0.206958	0.00235923	6.44031e-05	1.02748	0.304194	0.711068
cg18388084	chr2	241664439	KIF1A	Body	OpenSea	3	--+	-2.32866	0.0198773	0.457716	1	-1.62432	0.104307	-2.33464	0.0195621	3	+++	0.593007	0.175957	0.000751187	0.0378639	1	0.593007	0.175957	0.000751187	-9.42171e-05	-2.94053	0.00327652	-2.01173	0.0442488	-2.96602	0.00301682	0.720423	0.240993	0.0027953	-6.58723e-05	-0.856747	0.391585	-0.711396	0.476839	-0.773436	0.439264	0.409112	0.309221	0.185822	3.67921e-05	0.167235	0.867186	0.197615
cg25510090	chr19	56616706	ZNF787	5'UTR	S_Shore	3	--+	-2.32787	0.0199189	0.457764	1	-2.68354	0.00728463	-2.16588	0.0303207	3	---	-0.638969	0.151714	2.53501e-05	0.00317795	1	-0.638969	0.151714	2.53501e-05	-6.12263e-05	-1.54451	0.122464	-1.93115	0.0534647	-1.45961	0.144396	-0.684196	0.199037	0.00058703	-0.000165969	-2.53419	0.0112709	-2.47829	0.0132012	-2.36331	0.0181124	-0.610474	0.283939	0.0315537	5.01826e-05	0.283587	0.776727	0.00795943
cg26559209	chr10	13570012			N_Shore	3	--+	-2.32709	0.0199603	0.458014	1	-1.63125	0.102837	-2.32524	0.0200589	3	---	-0.731652	0.152871	1.70061e-06	0.000410344	0.709079	-0.731652	0.152871	1.70061e-06	-3.19881e-05	-1.86049	0.0628167	-1.15876	0.246555	-1.92004	0.0548524	-0.737204	0.203415	0.000289928	-0.000111578	-2.19489	0.0281717	-1.87011	0.0614691	-2.11749	0.0342183	-0.785872	0.264194	0.00293369	0.000126217	0.306424	0.759282	0.410187
cg02075791	chr10	93174498	LOC100188947;HECTD2;HECTD2	Body;Body;Body	S_Shelf	3	---	-2.32461	0.0200931	0.45919	1	-1.80124	0.0716649	-2.39472	0.0166329	3	+++	0.86386	0.201842	1.87e-05	0.0025266	1	0.86386	0.201842	1.87e-05	-3.13176e-05	-0.930179	0.352278	-0.809707	0.418108	-0.921029	0.357035	0.827329	0.272787	0.00242234	-0.000131953	-1.54838	0.121531	-1.05023	0.293614	-1.69996	0.0891387	0.790612	0.371709	0.0334229	-0.000131511	-1.67606	0.0937259	-1.35594
cg05851730	chr5	45204945			OpenSea	3	--+	-2.32424	0.0201126	0.459336	1	-1.77884	0.0752652	-2.42522	0.0152989	3	+++	0.762739	0.224454	0.000678302	0.0352245	1	0.774657	0.180437	1.7609e-05	-0.000102976	-2.85864	0.00425465	-1.87493	0.060802	-3.0893	0.00200631	1.03621	0.262695	7.99589e-05	-8.62567e-05	-1.21788	0.22327	-0.987697	0.323301	-1.16367	0.244559	0.371053	0.309012	0.229839	5.2861e-05	0.490283	0.623934	0.0261554
cg04083234	chr6	157745348	C6orf35	TSS200	S_Shore	3	--+	-2.32278	0.0201912	0.459518	1	-2.19127	0.0284322	-2.05388	0.0399875	3	---	-0.493715	0.136493	0.000297862	0.0195673	1	-0.493715	0.136493	0.000297862	-4.58265e-05	-0.817189	0.413821	-1.70011	0.0891112	-0.570882	0.56808	-0.579975	0.186823	0.00190658	-0.000124666	-3.15578	0.00160069	-2.48723	0.0128742	-3.08947	0.00200511	-0.44227	0.245864	0.0720441	8.20058e-05	0.0585144	0.953339	0.711854
cg05331856	chr13	40516584			OpenSea	3	+++	2.322	0.0202331	0.459871	1	1.95397	0.0507045	2.31437	0.0206473	3	+++	0.782436	0.186056	2.60647e-05	0.0032422	1	0.782436	0.186056	2.60647e-05	0.000126155	1.55582	0.11975	1.48168	0.138426	1.5103	0.130967	0.87615	0.258997	0.000717348	5.48277e-05	1.39284	0.163669	0.849707	0.395488	1.4529	0.14625	0.65838	0.32261	0.0412716	0.000192316	1.02471	0.305499	1.0112
cg16639691	chr13	28597227	FLT3	Body	OpenSea	3	+++	2.32156	0.0202566	0.45996	1	2.18223	0.0290928	2.25303	0.0242571	3	+++	1.4367	0.223235	1.22821e-10	3.28275e-07	5.1211e-05	1.4367	0.223235	1.22821e-10	0.000209426	1.98349	0.0473127	1.7114	0.0870082	1.93551	0.0529272	1.29744	0.314502	3.70103e-05	5.83281e-05	0.51248	0.608315	0.683228	0.494463	0.545844	0.585173	1.6498	0.380171	1.4273e-05	0.000351412	1.48771	0.136828	1.36525
cg04569082	chr12	127940323			N_Shore	3	--+	-2.32139	0.0202655	0.45998	1	-2.1193	0.034065	-2.31157	0.0208015	3	---	-0.546306	0.151831	0.000320516	0.0206621	1	-0.546307	0.151824	0.000320317	-8.60931e-05	-2.57288	0.0100857	-2.53971	0.0110944	-2.46534	0.0136882	-0.598214	0.200275	0.00281761	-6.33999e-05	-1.51316	0.130238	-0.846687	0.39717	-1.71732	0.0859204	-0.274428	0.282675	0.331635	4.39316e-05	0.463302	0.643148	0.0499467
cg04567334	chr10	73408185	CDH23	Body	OpenSea	3	+++	2.321	0.0202871	0.460243	1	2.26808	0.0233245	2.28418	0.0223612	3	+++	0.806726	0.141506	1.19101e-08	9.87273e-06	0.00496598	0.806726	0.141506	1.19101e-08	5.65104e-05	0.738634	0.46013	0.993391	0.320519	0.657658	0.510758	0.698756	0.201472	0.000523871	4.69623e-05	1.31303	0.189173	1.15068	0.249864	1.43299	0.151862	0.945406	0.247094	0.00013019	0.000154841	2.19756	0.0279802	1.94291
cg18259504	chr14	51000058	ATL1;MAP4K5;ATL1;MAP4K5	1stExon;TSS1500;5'UTR;TSS1500	S_Shore	3	--+	-2.31964	0.0203601	0.460722	1	-2.08757	0.0368365	-2.29889	0.0215114	3	---	-0.594576	0.144203	3.73674e-05	0.00424555	1	-0.594576	0.144203	3.73674e-05	-4.71231e-05	-1.85991	0.0628987	-1.72834	0.0839268	-1.84168	0.065522	-0.53178	0.187542	0.00457493	-0.000158945	-2.33816	0.0193788	-2.62693	0.00861585	-2.05839	0.0395525	-0.719411	0.270144	0.00774338	0.000155388	0.488387	0.625276	1.12314
cg02358664	chr16	57918670	CNGB1	Body	S_Shore	3	+++	2.31901	0.0203946	0.461093	1	1.8539	0.0637531	2.35109	0.0187187	3	+++	0.93331	0.259669	0.000325347	0.0208797	1	0.93331	0.259669	0.000325347	0.000295401	2.27287	0.0230338	1.67087	0.0947479	2.31748	0.0204775	1.09032	0.378163	0.00393664	4.92224e-05	0.241273	0.809343	0.518239	0.604291	0.250666	0.802072	0.910128	0.427891	0.0334196	0.000337724	1.4168	0.15654	0.945461
cg17459660	chr11	130392553			OpenSea	3	+++	2.31616	0.0205496	0.461752	1	1.76522	0.0775268	2.34141	0.019211	3	+++	0.733642	0.1545	2.04956e-06	0.000473974	0.854575	0.733642	0.1545	2.04956e-06	6.67597e-05	1.24152	0.214413	0.909772	0.362943	1.28552	0.198612	0.594461	0.226255	0.00860409	5.13461e-05	1.24943	0.211507	1.17323	0.240705	1.27007	0.20406	0.989556	0.255399	0.00010682	0.000120892	1.59659	0.110357	1.0065
cg23459424	chr2	28549125	BRE;BRE;BRE;BRE;BRE	3'UTR;Body;Body;Body;3'UTR	OpenSea	3	+++	2.31501	0.0206125	0.462394	1	2.62188	0.00874454	2.19669	0.0280423	3	+++	0.947743	0.189713	5.86306e-07	0.000183308	0.244464	0.947743	0.189713	5.86306e-07	0.000207883	1.85777	0.063202	2.46889	0.0135533	1.72961	0.0837001	0.909991	0.2695	0.00073391	7.42812e-05	1.09865	0.271922	1.08551	0.277696	1.11248	0.265933	0.828406	0.323034	0.0103338	0.000169121	0.95507	0.339542	0.784538
cg00164716	chr12	56367828	RAB5B	TSS200	Island	3	-+-	-2.31443	0.020644	0.462571	1	-1.58528	0.112903	-2.24583	0.0247151	3	---	-0.956698	0.277749	0.000572177	0.0312539	1	-0.956698	0.277749	0.000572177	-0.000143808	-2.03397	0.0419551	-1.33694	0.181242	-1.95119	0.0510343	-1.0362	0.389415	0.00779295	4.29982e-05	0.171102	0.864144	0.393462	0.693978	0.138242	0.890049	-0.987746	0.500814	0.0485775	-0.000358456	-2.20612	0.0273757	-1.9087
cg04056774	chr16	46672846			OpenSea	3	---	-2.31368	0.0206854	0.462571	1	-2.67747	0.00741816	-2.24586	0.024713	3	+++	0.581326	0.17263	0.000758615	0.0380971	1	0.572841	0.131221	1.26862e-05	-4.12192e-05	-1.23586	0.21651	-1.70877	0.087493	-1.18427	0.236305	0.428664	0.176841	0.0153502	-6.97467e-05	-1.44055	0.149712	-1.533	0.125276	-1.36915	0.170953	0.88558	0.22769	0.000100487	-7.75195e-05	-1.37547	0.168987	-1.37985
cg13046853	chr11	82095322			OpenSea	3	+-+	2.31384	0.0206763	0.462571	1	2.2829	0.0224365	2.32898	0.0198601	3	+++	0.755229	0.148832	3.8876e-07	0.000133412	0.162096	0.755229	0.148832	3.8876e-07	9.88597e-05	2.10823	0.0350107	1.82582	0.0678766	2.26696	0.0233925	0.7106	0.210835	0.000750568	-1.05995e-05	-0.550119	0.582238	-0.0343858	0.972569	-0.653248	0.513596	0.674708	0.255098	0.0081717	0.000211616	2.55002	0.0107717	2.25763
cg09599228	chr4	159444830	RXFP1	Body	OpenSea	3	---	-2.31268	0.0207404	0.462635	1	-1.95083	0.0510775	-2.36766	0.0179008	3	+++	0.89779	0.209172	1.76981e-05	0.00243023	1	0.89779	0.209172	1.76981e-05	-7.38777e-05	-1.27831	0.20114	-1.29432	0.195554	-1.26355	0.206391	0.948146	0.2853	0.000889509	-0.000150388	-1.43337	0.151752	-1.10497	0.269172	-1.43795	0.150447	0.636185	0.388646	0.101646	-6.93122e-05	-1.32566	0.184954	-0.954157
cg15364131	chr22	32341622	C22orf24;YWHAH	TSS1500;Body	S_Shore	3	---	-2.31243	0.0207541	0.462715	1	-2.36607	0.0179778	-2.11452	0.0344711	3	+++	0.255746	0.0695961	0.000238115	0.0165915	1	0.255746	0.0695961	0.000238115	-1.17169e-05	-1.50062	0.133455	-1.75675	0.0789598	-1.3057	0.191654	0.290676	0.0925076	0.00167692	-1.19978e-05	-0.777804	0.436685	-0.677584	0.498036	-0.707041	0.479541	0.142046	0.134607	0.291304	-2.23948e-05	-1.79785	0.0722013	-1.68499
cg06475223	chr18	21498693	LAMA3;LAMA3;LAMA3;LAMA3	Body;Body;Body;Body	OpenSea	3	+++	2.31143	0.0208091	0.462873	1	2.63757	0.00835027	2.14932	0.0316093	3	+++	0.44732	0.118406	0.000158193	0.0123173	1	0.44732	0.118406	0.000158193	7.50463e-05	1.32859	0.183983	2.27976	0.0226217	1.07753	0.281245	0.404028	0.167783	0.0160382	3.46903e-05	1.0314	0.302353	1.30576	0.191634	0.843798	0.398782	0.466326	0.198319	0.0187034	7.2369e-05	1.72682	0.0841996	0.809019
cg15009198	chr2	97429502	CNNM4	Body	S_Shelf	3	--+	-2.31147	0.0208071	0.462873	1	-1.86541	0.0621242	-2.25852	0.0239135	3	---	-0.794643	0.240884	0.000970807	0.045051	1	-0.794643	0.240884	0.000970807	-0.000102986	-1.71304	0.0867048	-1.39241	0.1638	-1.73013	0.0836075	-0.910023	0.320212	0.00448401	-0.000334263	-2.13336	0.0328952	-1.77755	0.0754778	-2.0306	0.0422959	-0.676314	0.469646	0.149853	7.01057e-05	0.0710284	0.943375	0.135846
cg14547801	chr19	49643015	PPFIA3	Body	N_Shelf	3	--+	-2.31074	0.0208471	0.462899	1	-1.93176	0.0533887	-2.2445	0.0248001	3	+++	0.426937	0.126393	0.000730569	0.0371768	1	0.426937	0.126393	0.000730569	-1.79619e-05	-1.24332	0.213749	-0.946439	0.343925	-1.25738	0.208617	0.394716	0.179651	0.0280113	-9.84608e-05	-2.8323	0.00462144	-2.39642	0.016556	-2.71072	0.00671368	0.455535	0.222167	0.0403236	1.9038e-05	0.268491	0.788321	0.134921
cg24901488	chr3	41121968			OpenSea	3	---	-2.31016	0.020879	0.463015	1	-2.1973	0.0279991	-2.30677	0.0210678	3	+++	0.761591	0.176994	1.68556e-05	0.00235178	1	0.761591	0.176994	1.68556e-05	-6.04548e-05	-1.35837	0.174347	-1.34364	0.179063	-1.34035	0.180133	0.931825	0.251122	0.000206736	-0.000138921	-1.31577	0.18825	-1.60138	0.109293	-1.23152	0.218127	0.497163	0.317284	0.117131	-2.9792e-05	-1.35217	0.17632	-0.808455
cg21742790	chr3	138581702			OpenSea	3	+++	2.30934	0.0209247	0.463092	1	1.84701	0.0647459	2.35637	0.0184545	3	+++	0.618059	0.144655	1.93163e-05	0.00258308	1	0.618054	0.14465	1.93059e-05	8.03063e-05	2.17545	0.029596	1.55336	0.120338	2.22163	0.0263085	0.474705	0.20319	0.0194774	5.90971e-05	1.27088	0.203772	1.30897	0.190543	1.22439	0.220807	0.60967	0.258478	0.0183393	4.45165e-05	0.321638	0.747727	0.161952
cg23302998	chr17	31888899	ACCN1	Body	OpenSea	3	+++	2.30863	0.0209641	0.463223	1	2.2954	0.0217103	2.17555	0.0295886	3	+++	1.03603	0.301044	0.000578613	0.0314791	1	1.03603	0.301044	0.000578613	0.000319195	1.0128	0.311157	1.41257	0.157783	0.884155	0.376613	1.10422	0.420346	0.00861612	0.000108934	0.629923	0.528745	0.675242	0.499522	0.565697	0.5716	0.910033	0.528144	0.0848744	0.000794724	2.60874	0.0090875	1.99979
cg24427376	chr1	78354053	NEXN	TSS200	N_Shore	3	+++	2.30762	0.0210204	0.463784	1	1.7862	0.0740672	2.30743	0.021031	3	---	-0.960563	0.210485	5.029e-06	0.000947097	1	-0.960563	0.210485	5.029e-06	0.000131037	1.07186	0.283785	1.07844	0.280837	1.01989	0.307779	-0.829197	0.298147	0.00541644	7.05203e-05	1.20415	0.228533	0.882252	0.377641	1.19216	0.233198	-0.994905	0.356667	0.00527975	0.000271417	1.85678	0.0633427	1.16625
cg13616508	chr7	75957123	YWHAG	3'UTR	N_Shore	3	---	-2.30677	0.0210676	0.463989	1	-2.32192	0.0202374	-2.30043	0.021424	3	---	-0.746817	0.175178	2.01522e-05	0.00267088	1	-0.746817	0.175178	2.01522e-05	-1.64311e-05	-0.403997	0.686215	-0.681199	0.495746	-0.342415	0.732038	-0.621851	0.237399	0.0088076	-0.000218518	-3.00076	0.00269304	-2.46879	0.0135569	-2.8872	0.00388692	-0.836258	0.32603	0.0103184	-4.81536e-05	-0.637186	0.524004	-0.923384
cg15331976	chr17	80819418	TBCD	Body	S_Shore	3	---	-2.30478	0.0211789	0.464472	1	-1.74425	0.0811147	-2.27227	0.0230704	3	---	-0.531234	0.154141	0.000568098	0.0310855	1	-0.531234	0.154141	0.000568098	-5.22144e-05	-1.78645	0.0740264	-1.48223	0.138278	-1.76815	0.0770355	-0.599133	0.218488	0.00610344	-6.64638e-05	-1.28384	0.199198	-0.901481	0.367333	-1.28624	0.198359	-0.435187	0.28174	0.122433	-2.63226e-06	-0.812047	0.416764	-0.524214
cg08487909	chr6	30904981			OpenSea	3	+++	2.30358	0.0212464	0.464516	1	2.0972	0.035976	2.28939	0.0220569	3	+++	0.727786	0.18869	0.000114766	0.00971819	1	0.727786	0.18869	0.000114766	0.000151013	1.54874	0.121445	1.64418	0.100139	1.41951	0.155751	0.834116	0.27205	0.00216915	3.52929e-06	0.721597	0.470542	0.222536	0.823897	0.966996	0.333546	0.756854	0.303874	0.0127498	0.00033983	1.78195	0.074758	1.82055
cg25472804	chr8	128219418			OpenSea	3	+++	2.30353	0.0212488	0.464516	1	2.6605	0.00780242	2.10116	0.0356265	3	+++	0.930002	0.258445	0.000320119	0.0206491	1	0.930002	0.258445	0.000320119	0.000483451	1.72753	0.0840731	2.75553	0.00585976	1.39872	0.161898	0.813792	0.392941	0.0383559	1.98761e-05	0.587382	0.556947	0.32733	0.743418	0.653359	0.513525	1.07165	0.406557	0.0083914	0.000437083	1.70225	0.0887081	1.37052
cg00533649	chr19	42431930			Island	3	+++	2.30113	0.0213842	0.465369	1	2.20919	0.0271612	2.2442	0.0248193	3	+++	0.669729	0.200572	0.000840515	0.0408697	1	0.669729	0.200572	0.000840515	0.000105478	0.825655	0.409	0.811139	0.417286	0.812849	0.416305	0.730482	0.295888	0.0135574	0.000144414	1.83254	0.066871	1.86599	0.0620428	1.73438	0.0828515	0.786766	0.33139	0.01759	0.000227024	1.43433	0.151479	1.22779
cg01389506	chr12	109203581	SSH1;SSH1;SSH1	Body;Body;Body	OpenSea	3	--+	-2.301	0.0213914	0.465369	1	-1.73596	0.0825718	-2.32983	0.0198154	3	---	-0.590737	0.169703	0.000499527	0.0283568	1	-0.590737	0.169703	0.000499527	-3.85803e-05	-1.72322	0.0848479	-1.18067	0.237735	-1.76591	0.0774102	-0.505505	0.220835	0.0220758	-0.000153454	-2.41541	0.0157173	-1.72921	0.0837722	-2.50407	0.0122772	-0.697245	0.321736	0.0302244	5.32956e-05	0.435699	0.663055	0.0618252
cg14039138	chr1	3383526	ARHGEF16	Body	OpenSea	3	--+	-2.29973	0.0214633	0.465767	1	-2.30118	0.0213814	-2.69685	0.00699993	3	+++	0.696739	0.194472	0.000340025	0.021576	1	0.696739	0.194472	0.000340025	-6.77154e-05	-1.42805	0.153277	-1.19349	0.232679	-1.94825	0.0513853	0.773082	0.290104	0.00770243	-0.000305376	-2.63141	0.00850309	-3.38837	0.000703085	-2.54286	0.0109949	0.647084	0.333534	0.0523692	0.000144748	0.300311	0.76394	0.87246
cg24611232	chr1	181478161	CACNA1E	Body	OpenSea	3	+++	2.29932	0.0214871	0.465862	1	1.71153	0.0869826	2.33118	0.0197438	3	+++	1.00514	0.3006	0.000826454	0.0403885	1	1.00514	0.3006	0.000826454	0.000277228	1.03483	0.30075	0.863513	0.387856	1.02932	0.303327	0.701758	0.470145	0.135531	0.000184052	1.22312	0.221283	1.18557	0.235791	1.19809	0.230882	1.34102	0.482483	0.00544571	0.000358423	1.86673	0.061939	0.944311
cg06595670	chr19	372978	THEG;THEG	Body;Body	N_Shelf	3	+++	2.29842	0.0215379	0.46623	1	1.13178	0.257728	2.63787	0.00834284	3	+++	1.08017	0.306584	0.000426311	0.0253357	1	1.08017	0.306584	0.000426311	0.000103081	0.869356	0.384652	0.108871	0.913305	1.16998	0.242008	1.43825	0.453042	0.00150018	0.00018057	1.18595	0.235643	1.07145	0.283966	1.30184	0.192972	0.785247	0.50872	0.122691	0.000418002	2.1274	0.0333871	0.899763
cg03782453	chr4	7043935	CCDC96;TADA2B	1stExon;TSS1500	Island	3	+++	2.29784	0.0215711	0.466405	1	2.96409	0.00303579	2.04932	0.0404313	3	---	-0.557975	0.169663	0.00100641	0.0462646	1	-0.557975	0.169663	0.00100641	0.00019666	2.43797	0.0147698	2.90383	0.00368632	2.34339	0.0191096	-0.485794	0.245	0.0473856	5.58611e-05	0.646216	0.518139	1.10182	0.27054	0.494649	0.620848	-0.717492	0.277632	0.00975686	0.00015025	0.681606	0.495488	0.884446
cg15785898	chr6	144608500			S_Shore	3	--+	-2.29738	0.0215973	0.46644	1	-2.00745	0.0447015	-2.10567	0.0352334	3	---	-1.22511	0.254238	1.44448e-06	0.00036065	0.602286	-1.22511	0.254238	1.44448e-06	-0.0001509	-1.6649	0.0959323	-1.69308	0.0904397	-1.56905	0.116636	-1.00408	0.340022	0.00314707	-0.000318134	-2.38604	0.0170307	-1.68486	0.0920161	-2.32116	0.0202782	-1.51125	0.467235	0.00121877	9.27437e-05	0.331518	0.740253	0.137023
cg19005446	chr22	28035309			Island	3	--+	-2.29546	0.021707	0.467383	1	-1.38084	0.167327	-2.33644	0.0194683	3	++-	0.760449	0.197497	0.000117906	0.00991164	1	0.760449	0.197496	0.000117902	-8.79796e-05	-2.3346	0.0195641	-1.60854	0.107717	-2.32115	0.0202785	0.854121	0.268385	0.00146035	-8.04022e-05	-1.50527	0.132256	-0.747908	0.454515	-1.6772	0.0935029	0.851904	0.333938	0.0107388	0.000142006	0.191372	0.848234	0.200947
cg01798157	chr1	203276595	BTG2	3'UTR	S_Shore	3	+++	2.2944	0.0217678	0.467709	1	1.69786	0.0895338	2.39287	0.0167172	3	---	-1.28607	0.378571	0.000680856	0.0353225	1	-1.28607	0.378569	0.00068082	0.000480453	1.5623	0.118218	1.18455	0.236194	1.63694	0.101644	-1.18806	0.551939	0.0313558	0.000366695	1.88458	0.0594862	1.40162	0.161029	1.92452	0.0542893	-1.85739	0.618008	0.00265193	0.000134814	0.384855	0.700345	0.238932
cg19103429	chr7	92460784	CDK6;CDK6	Body;Body	N_Shore	3	--+	-2.29427	0.0217752	0.467709	1	-2.27823	0.0227126	-2.20615	0.0273737	3	---	-0.708338	0.202753	0.000476566	0.0274598	1	-0.708338	0.202753	0.000476566	-0.00010013	-1.64629	0.0997037	-1.73493	0.0827529	-1.60091	0.109396	-0.756303	0.272741	0.00555462	-0.000285675	-2.68962	0.00715335	-2.30646	0.0210851	-2.6053	0.00917929	-0.838397	0.385002	0.0294325	0.000120435	0.668335	0.50392	0.369951
cg02283735	chr1	44011587	PTPRF;PTPRF	Body;Body	OpenSea	3	+++	2.29138	0.0219415	0.468872	1	2.40509	0.0161685	2.17294	0.0297845	3	+++	1.53198	0.391915	9.2697e-05	0.00828345	1	1.53198	0.391915	9.2697e-05	0.000332327	0.604913	0.545237	0.673047	0.500917	0.590186	0.555066	1.84878	0.557366	0.000909902	0.000487841	0.746717	0.455235	1.57712	0.114768	0.599847	0.548608	1.15761	0.669277	0.0836928	0.00136787	2.97692	0.00291161	2.14611
cg15487646	chr1	181077141			S_Shelf	3	--+	-2.29048	0.0219935	0.469354	1	-1.73366	0.0829777	-2.26046	0.0237925	3	+++	0.687875	0.1467	2.74571e-06	0.000594104	1	0.687875	0.1467	2.74571e-06	-4.12788e-05	-2.02418	0.0429515	-1.38217	0.16692	-1.98432	0.0472196	0.712318	0.203542	0.000465938	-0.000111835	-2.35938	0.0183056	-1.83706	0.0662004	-2.35576	0.0184849	0.772238	0.266735	0.00378971	6.75045e-05	0.789813	0.429637	0.459335
cg02425108	chr21	28209018	ADAMTS1	3'UTR	OpenSea	3	--+	-2.29016	0.0220119	0.469356	1	-1.90988	0.0561488	-2.20321	0.0275803	3	+++	0.424955	0.120912	0.000440454	0.0259136	1	0.424955	0.120912	0.000440454	-3.78475e-05	-2.01941	0.0434444	-1.82145	0.0685378	-1.99115	0.0464645	0.447955	0.16259	0.00586723	-5.1132e-05	-1.83062	0.0671566	-1.28023	0.200465	-1.77551	0.0758135	0.357931	0.212546	0.0921789	3.1839e-05	0.165587	0.868482	0.0316233
cg13541788	chr20	2516592	TMC2	TSS1500	OpenSea	3	---	-2.29013	0.0220138	0.469356	1	-2.05957	0.0394398	-2.21051	0.0270701	3	+++	0.63615	0.160727	7.55952e-05	0.00715223	1	0.63615	0.160727	7.55952e-05	-3.72758e-05	-0.866871	0.386013	-1.16309	0.244791	-0.831725	0.405564	0.572699	0.219446	0.00906081	-9.923e-05	-1.91462	0.0555415	-1.36956	0.170823	-1.83357	0.0667182	0.578399	0.28724	0.044047	-5.65857e-05	-1.26143	0.207153	-1.03903
cg22430565	chr1	178482328	C1orf49;C1orf49;C1orf49;C1orf49	1stExon;1stExon;1stExon;1stExon	OpenSea	3	--+	-2.28981	0.0220326	0.469374	1	-1.47896	0.13915	-2.32578	0.02003	3	+++	0.851705	0.199338	1.93152e-05	0.00258308	1	0.884606	0.15677	1.67413e-08	-5.0573e-05	-1.60444	0.108616	-1.44652	0.148031	-1.65049	0.0988426	1.13063	0.217348	1.97236e-07	-7.19478e-05	-2.2371	0.0252797	-1.10172	0.270584	-2.24519	0.0247561	0.635184	0.268736	0.0180985	7.07239e-05	0.0926325	0.926196	0.201258
cg10431265	chr5	159626030	FABP6;FABP6	5'UTR;TSS200	OpenSea	3	+++	2.28769	0.0221557	0.469847	1	2.58	0.00988009	2.07747	0.0377579	3	+++	0.752221	0.183588	4.1795e-05	0.00459928	1	0.752221	0.183588	4.1795e-05	6.65881e-05	0.29528	0.76778	0.502346	0.615424	0.177055	0.859465	0.72987	0.272596	0.00741783	8.85859e-05	1.24093	0.214631	1.36055	0.173655	1.18308	0.236778	0.637888	0.309765	0.039469	0.000335122	2.80106	0.0050935	2.98041
cg06641503	chr3	48959341	ARIH2	5'UTR	S_Shelf	3	---	-2.28719	0.0221849	0.470075	1	-2.19534	0.0281393	-2.17096	0.0299342	3	+++	0.889716	0.206993	1.72116e-05	0.00238738	1	0.889716	0.206993	1.72116e-05	-0.000121029	-1.75144	0.0798697	-1.75407	0.0794187	-1.70802	0.0876333	1.11004	0.297231	0.000188003	-0.000123246	-1.4972	0.13434	-1.0548	0.291519	-1.39787	0.162151	0.594065	0.358914	0.097889	-5.75557e-05	-0.573069	0.566598	-0.900708
cg18000306	chr6	288505			N_Shelf	3	+-+	2.28625	0.0222396	0.470326	1	2.28261	0.0224533	2.19757	0.0279799	3	+++	0.883551	0.207261	2.01706e-05	0.00267186	1	0.883551	0.207261	2.01704e-05	0.000268241	2.10728	0.035093	2.74756	0.006004	1.90931	0.0562216	0.743776	0.292864	0.011096	-7.40113e-05	-0.608166	0.543077	-0.563041	0.573407	-0.638984	0.522833	0.736106	0.358757	0.0401872	0.000318504	2.56317	0.010372	1.65561
cg21190595	chr11	3071167	CARS;CARS;CARS;CARS	Body;Body;5'UTR;Body	OpenSea	3	+-+	2.28592	0.0222589	0.470471	1	1.88767	0.0590705	2.21925	0.0264697	3	+++	0.713989	0.202564	0.000423861	0.0252401	1	0.70746	0.192313	0.000234431	0.000172544	2.58625	0.00970268	2.08008	0.0375178	2.51201	0.0120046	0.486482	0.264582	0.0659621	-5.18511e-06	-0.0772735	0.938406	-0.117098	0.906783	-0.0387505	0.969089	1.04163	0.341781	0.00230639	0.000232537	1.30755	0.191025	1.21566
cg23181260	chr6	143262336	HIVEP2	5'UTR	N_Shelf	3	---	-2.28593	0.0222586	0.470471	1	-2.41296	0.0158234	-2.59999	0.00932256	3	++-	0.595821	0.164514	0.000292672	0.0193118	1	0.59583	0.164505	0.000292387	-9.34466e-05	-2.53842	0.0111355	-2.49561	0.0125739	-2.44304	0.014564	0.703822	0.210698	0.000836504	-1.05375e-05	-0.458792	0.646384	-0.0252094	0.979888	-0.58359	0.559496	0.613054	0.30158	0.0420724	-0.000193473	-0.743756	0.457024	-1.56548
cg27520170	chr1	160040660	KCNJ10	TSS1500	Island	3	--+	-2.28589	0.0222606	0.470471	1	-1.85066	0.0642179	-2.24904	0.0245097	3	---	-0.432183	0.114648	0.000163469	0.0125872	1	-0.432183	0.114648	0.000163469	-3.03051e-06	-0.954884	0.339637	-0.512304	0.608438	-1.03414	0.30107	-0.406756	0.15754	0.00982514	-9.26656e-05	-2.92327	0.00346371	-2.8607	0.00422702	-2.76521	0.00568856	-0.570285	0.198181	0.00400723	1.2477e-05	0.0436233	0.965205	0.268111
cg09154591	chr2	36923828	VIT	TSS200	OpenSea	3	+++	2.28286	0.0224386	0.471317	1	1.5997	0.109666	2.36747	0.01791	3	+++	0.996393	0.303301	0.00101924	0.0466497	1	0.996393	0.303301	0.00101924	0.000123576	0.894677	0.37096	0.264437	0.791443	0.96103	0.336537	0.880469	0.433954	0.0424638	0.000338658	1.78265	0.0746441	1.84703	0.0647424	1.76645	0.0773196	1.26275	0.510181	0.0133198	0.000398421	1.36426	0.172485	0.736352
cg12689806	chr1	248042285	TRIM58	3'UTR	OpenSea	3	---	-2.28137	0.0225267	0.47166	1	-2.22087	0.0263595	-2.12565	0.0335322	3	+++	0.770099	0.17141	7.03128e-06	0.00121553	1	0.770099	0.17141	7.03128e-06	-5.69699e-05	-1.37316	0.169701	-1.43428	0.151492	-1.35157	0.176514	0.845424	0.233024	0.00028556	-0.00011007	-1.15736	0.247124	-1.27594	0.201978	-0.973497	0.330306	0.636974	0.312082	0.0412461	-6.9975e-05	-1.45945	0.144441	-1.11706
cg13696490	chr3	151488006	LOC201651	TSS1500	OpenSea	3	+++	2.27968	0.0226267	0.472127	1	2.67735	0.00742063	2.18319	0.0290218	3	+++	1.37907	0.313464	1.08522e-05	0.00169211	1	1.37907	0.313462	1.08506e-05	0.00042805	1.49504	0.134904	1.79778	0.0722114	1.3267	0.184608	1.46492	0.441543	0.000907532	0.000179265	0.444556	0.656641	0.999072	0.31776	0.500295	0.616867	1.68749	0.526321	0.00134497	0.000927204	2.1286	0.0332873	1.88643
cg01511901	chr13	31004719			OpenSea	3	-++	2.27578	0.0228593	0.473713	1	1.73706	0.0823764	2.21038	0.0270787	3	+++	0.75409	0.205794	0.000248023	0.0170747	1	0.75409	0.205794	0.000248023	-1.11943e-05	-0.488492	0.625202	-0.526078	0.598834	-0.606862	0.543942	0.709288	0.287075	0.0134835	0.000174951	2.16357	0.030497	1.96981	0.0488597	2.1977	0.0279702	0.818109	0.354213	0.0209075	0.000397299	2.73483	0.00624122	1.91776
cg20342834	chr4	6013266			S_Shelf	3	--+	-2.2751	0.0228998	0.47375	1	-1.77852	0.0753189	-2.25311	0.024252	3	---	-0.398649	0.118228	0.0007466	0.0377207	1	-0.39589	0.110722	0.000349527	-1.64776e-05	-1.51414	0.12999	-1.15007	0.250115	-1.53704	0.124283	-0.295352	0.147253	0.0448834	-6.39637e-05	-2.27831	0.0227082	-2.09525	0.0361485	-2.19364	0.0282617	-0.593386	0.189847	0.00177443	9.70057e-06	0.0511685	0.959191	0.363157
cg02088673	chr11	61490404	DAGLA	Body	S_Shelf	3	+++	2.27473	0.0229223	0.473993	1	2.16787	0.0301686	2.22865	0.0258369	3	+++	0.659536	0.186433	0.000403699	0.0243949	1	0.659536	0.186433	0.000403699	0.000140141	1.89193	0.0585003	1.76686	0.0772516	1.87949	0.0601781	0.818648	0.254486	0.001296	0.000121142	1.63192	0.102696	1.55835	0.11915	1.60487	0.108522	0.415008	0.336017	0.216801	9.35165e-05	0.20425	0.838158	0.238939
cg04416111	chr16	87234895			OpenSea	3	--+	-2.27247	0.0230583	0.474856	1	-1.61263	0.106825	-2.29958	0.0214719	3	+++	0.903108	0.191874	2.51677e-06	0.000556998	1	0.903108	0.191873	2.51643e-06	-7.1155e-05	-1.9227	0.0545183	-1.41054	0.158381	-1.89867	0.0576073	0.943834	0.263455	0.000340289	-0.000152152	-1.98788	0.0468251	-1.44676	0.147964	-1.91662	0.0552868	0.565549	0.34741	0.103545	2.69805e-05	0.257469	0.796817	0.285959
cg18697636	chr5	524503	SLC9A3;SLC9A3	5'UTR;1stExon	Island	3	---	-2.27162	0.0231094	0.475175	1	-2.11843	0.0341383	-2.33079	0.0197642	3	---	-1.19863	0.3141	0.00013559	0.010996	1	-1.19863	0.314099	0.000135587	-0.000167449	-1.42787	0.153329	-1.39202	0.163916	-1.38979	0.164592	-0.993006	0.408671	0.0151054	-0.000393194	-1.45797	0.14485	-1.41742	0.15636	-1.33852	0.180726	-1.02981	0.563338	0.0675425	-0.000188814	-1.01561	0.309816	-0.799549
cg23728447	chr10	126429267	FAM53B	5'UTR	N_Shelf	3	---	-2.27023	0.0231938	0.475797	1	-2.86636	0.00415218	-1.99672	0.0458561	3	+++	0.683013	0.208025	0.00102593	0.0468815	1	0.683014	0.208017	0.00102542	-3.78134e-05	-0.891037	0.372909	-0.893308	0.371692	-0.882646	0.377428	0.7876	0.273786	0.00401855	-0.00033718	-2.06746	0.0386904	-2.78994	0.00527175	-1.76979	0.0767624	0.255259	0.38409	0.506318	-0.000177863	-1.01024	0.312378	-1.37209
cg16536740	chr6	53128954			OpenSea	3	---	-2.26814	0.0233207	0.476746	1	-2.38816	0.016933	-2.18295	0.0290397	3	++-	0.550437	0.133283	3.63034e-05	0.00415735	1	0.550439	0.13328	3.62874e-05	-1.18816e-05	-0.434591	0.663859	-0.775416	0.438094	-0.418606	0.675504	0.585399	0.175238	0.000835995	-0.000115946	-2.9563	0.00311352	-2.30973	0.020903	-2.91336	0.00357557	0.736187	0.244562	0.00261049	-5.22024e-05	-0.570297	0.568476	-1.11923
cg17710804	chr1	36771844	C1orf113;C1orf113	TSS1500;TSS200	Island	3	+-+	2.26517	0.0235023	0.477742	1	1.79993	0.0718714	2.26521	0.0234999	3	+++	1.29712	0.252364	2.7489e-07	0.000102521	0.114617	1.29712	0.252364	2.7489e-07	0.000420462	3.21578	0.00130092	2.67794	0.00740771	3.19617	0.00139263	1.31654	0.370028	0.000373773	-9.33888e-05	-0.453551	0.650152	-0.449506	0.653067	-0.423559	0.671888	1.01543	0.437881	0.0203967	0.000208127	0.872462	0.382956	0.635201
cg18213653	chr12	112605734	C12orf51	Body	OpenSea	3	+-+	2.26473	0.0235292	0.477891	1	1.40812	0.159096	2.22596	0.0260169	3	+++	0.544686	0.155668	0.000466957	0.0270417	1	0.544686	0.155668	0.000466957	9.92433e-05	2.34578	0.0189875	1.77409	0.0760481	2.34472	0.0190414	0.518488	0.214097	0.0154464	-4.41594e-05	-0.0046232	0.996311	-0.497495	0.61884	-0.0673361	0.946314	0.599102	0.290321	0.0390568	0.000120248	1.49781	0.134182	1.09224
cg19020666	chr1	178452552			N_Shelf	3	+++	2.26466	0.0235335	0.477923	1	1.92806	0.0538474	2.20828	0.0272249	3	+++	1.12187	0.308339	0.00027429	0.0183988	1	1.12183	0.306217	0.00024879	0.000252936	0.912068	0.361733	0.868967	0.384865	0.838072	0.40199	0.803022	0.447969	0.0730393	0.00025562	1.71131	0.0870235	1.54914	0.121348	1.69774	0.0895563	1.59118	0.487315	0.00109392	0.000565335	1.38775	0.165212	0.951286
cg26312888	chr14	101875604			OpenSea	3	+++	2.26399	0.023575	0.478279	1	3.36242	0.000772613	2.13371	0.0328664	3	+++	0.679129	0.166774	4.65827e-05	0.00499433	1	0.679132	0.166768	4.65506e-05	0.000219656	1.72962	0.0836976	3.36055	0.000777868	1.64547	0.099873	0.687396	0.242693	0.00462048	4.98752e-05	0.87543	0.38134	0.999171	0.317712	0.837969	0.402048	0.871125	0.277665	0.00170497	0.000158242	1.28223	0.199762	1.20861
cg19758881	chr2	217928518			OpenSea	3	+++	2.26279	0.0236485	0.478729	1	1.6542	0.0980866	2.28589	0.0222607	3	+++	0.993066	0.28222	0.000433566	0.0256223	1	1.03135	0.219393	2.59015e-06	9.07086e-05	1.29954	0.193758	0.53602	0.591945	1.34639	0.178176	1.16221	0.311682	0.000192375	0.000204526	2.01217	0.0442017	1.86325	0.0624269	2.03521	0.04183	1.32956	0.393463	0.000727159	0.000135518	0.519195	0.603625	0.468585
cg14353958	chr9	71947038	FAM189A2;FAM189A2	5'UTR;5'UTR	OpenSea	3	+++	2.2624	0.0236727	0.478918	1	1.79939	0.0719568	2.0827	0.0372781	3	+++	0.862601	0.221365	9.74982e-05	0.00860366	1	0.842597	0.20097	2.75709e-05	6.82323e-06	0.165088	0.868875	0.302917	0.761953	0.0267722	0.978641	0.639892	0.278606	0.0216324	0.000152361	1.6689	0.0951365	1.77665	0.0756253	1.49517	0.134869	0.795648	0.349743	0.0229089	0.000261605	2.42138	0.0154618	1.1731
cg15099037	chr2	219246468	SLC11A1	TSS1500	OpenSea	3	+++	2.2624	0.0236728	0.478918	1	1.60631	0.108205	2.18522	0.0288724	3	+++	1.19981	0.203567	3.77173e-09	4.11687e-06	0.00157265	1.19981	0.203567	3.77173e-09	0.000103525	1.04074	0.297995	0.902131	0.366987	0.944005	0.345167	1.20499	0.281587	1.87515e-05	0.000113185	1.89878	0.057593	1.3233	0.185734	1.86813	0.0617444	1.0296	0.35494	0.00372244	0.0001636	0.993556	0.320439	0.5185
cg24294950	chr7	126752911	GRM8;GRM8;GRM8	Body;Body;Body	OpenSea	3	+++	2.2611	0.0237531	0.47915	1	1.70218	0.0887221	2.33648	0.0194662	3	+++	0.975562	0.207405	2.55529e-06	0.00056455	1	0.975562	0.207405	2.55529e-06	7.57891e-05	0.955096	0.339529	0.520326	0.602837	1.07189	0.283769	0.859203	0.287783	0.00283029	6.74227e-05	0.71615	0.473899	0.844612	0.398327	0.666042	0.505384	1.20052	0.357732	0.000790987	0.000375499	2.48776	0.012855	1.77838
cg07290761	chr10	5859460			S_Shelf	3	+++	2.26044	0.0237941	0.479342	1	2.78157	0.00540967	2.01808	0.0435831	3	+++	0.853552	0.20815	4.11964e-05	0.00455263	1	0.853552	0.20815	4.11964e-05	0.000293335	2.24761	0.024601	2.91322	0.00357721	1.9602	0.0499721	0.768284	0.298591	0.0100813	0.000132844	1.26789	0.204838	1.51451	0.129898	1.23813	0.21567	1.19223	0.355673	0.000802208	7.15333e-05	0.130375	0.89627	0.0187562
cg03805684	chr11	61561219	FEN1;C11orf10;MIR611	5'UTR;TSS1500;TSS1500	S_Shore	3	+++	2.25931	0.0238643	0.479838	1	2.03373	0.0419789	2.13123	0.0330703	3	+++	0.85892	0.251944	0.000651594	0.0342605	1	0.866201	0.215977	6.05615e-05	0.000108794	0.85481	0.392656	0.747062	0.455026	0.75577	0.449787	1.13969	0.308116	0.000216531	5.46254e-05	1.29474	0.195411	0.732378	0.463938	1.30309	0.192544	0.459876	0.354632	0.19471	0.000514006	1.93999	0.0523808	2.28259
cg00390724	chr3	18484742			N_Shore	3	+++	2.25896	0.0238856	0.479885	1	1.61481	0.106351	2.24358	0.0248592	3	---	-2.00387	0.378631	1.20725e-07	5.4893e-05	0.0503369	-2.00387	0.37863	1.20716e-07	0.000543774	2.29095	0.0219664	1.57214	0.115918	2.27718	0.0227753	-1.72368	0.525243	0.00103188	0.00022597	1.29056	0.196856	0.837035	0.402573	1.22871	0.219179	-1.94025	0.659498	0.00326096	0.000148366	0.0435086	0.965296	0.217878
cg02244386	chr2	165473994	GRB14	Body	N_Shelf	3	+++	2.259	0.0238832	0.479885	1	1.71384	0.0865572	2.2541	0.0241898	3	+++	0.877768	0.197584	8.89137e-06	0.00145499	1	0.877767	0.197582	8.89038e-06	0.000130771	1.85277	0.0639146	1.27669	0.20171	1.90852	0.0563242	0.680781	0.279839	0.0149843	3.84881e-05	0.43797	0.661408	0.6112	0.541067	0.391919	0.695118	0.87765	0.335391	0.00887605	0.000223686	1.62089	0.105041	1.07409
cg03510486	chr12	53264540			N_Shelf	3	+--	-2.25872	0.0239006	0.479985	1	-3.55259	0.000381462	-2.12699	0.0334209	3	+++	0.57888	0.148744	9.95043e-05	0.00874626	1	0.57888	0.148744	9.95043e-05	4.79254e-05	0.174625	0.861374	0.895077	0.370746	0.0130515	0.989587	0.577143	0.192668	0.00273966	-0.000265139	-2.65865	0.00784542	-4.37658	1.20555e-05	-2.4889	0.0128139	0.497577	0.276308	0.0717335	-0.000330807	-1.70566	0.0880709	-3.27573
cg16711450	chr11	2183505	INS;INS-IGF2;INS-IGF2	TSS1500;TSS1500;TSS1500	N_Shelf	3	+++	2.25806	0.023942	0.48008	1	1.24694	0.21242	2.34762	0.0188937	3	+++	0.895211	0.183666	1.09296e-06	0.00029138	0.455718	0.895211	0.183666	1.09296e-06	9.29636e-05	1.89228	0.0584532	1.07464	0.282538	1.94109	0.0522475	0.818074	0.251272	0.001131	1.21219e-05	0.477871	0.632742	0.330617	0.740934	0.470821	0.637769	1.02076	0.313541	0.00113162	0.000193126	1.52	0.12851	0.722024
cg16642284	chr10	129535378	FOXI2	TSS200	Island	3	+--	-2.2571	0.0240019	0.480402	1	-1.96118	0.0498577	-2.33608	0.0194869	3	---	-1.10915	0.32471	0.000635889	0.0336512	1	-1.10915	0.324708	0.000635855	6.98276e-05	0.236456	0.813079	0.0209075	0.983319	0.251227	0.801638	-0.91152	0.434109	0.0357509	-0.000463271	-2.15814	0.0309167	-1.46708	0.142353	-2.27518	0.0228951	-0.916947	0.602539	0.128058	-0.000760928	-2.36971	0.017802	-2.29222
cg18587465	chr2	152784175	CACNB4;CACNB4;CACNB4;CACNB4	Body;Body;Body;Body	OpenSea	3	+++	2.25699	0.0240086	0.480432	1	1.63404	0.102251	2.33982	0.0192928	3	+++	0.695322	0.188387	0.000223434	0.0158341	1	0.695322	0.188387	0.000223434	0.000148326	1.91246	0.0558173	1.78075	0.0749531	1.88835	0.0589792	0.693241	0.261245	0.00796385	3.67284e-05	1.43413	0.151534	0.637327	0.523912	1.46752	0.142235	0.656653	0.318728	0.0393764	4.47631e-05	0.372461	0.70955	0.214439
cg03339609	chr19	34662636	LSM14A;LSM14A	TSS1500;TSS1500	N_Shore	3	+++	2.25612	0.0240634	0.480814	1	2.29523	0.0217201	2.29458	0.0217573	3	+++	1.06486	0.284938	0.00018611	0.0138373	1	0.998333	0.171438	5.77011e-09	0.000120524	1.81986	0.0687797	1.54285	0.122868	1.81848	0.0689906	0.955738	0.248881	0.00012296	0.000102827	1.83178	0.0669847	1.75002	0.0801155	1.87387	0.0609485	0.6733	0.289681	0.0201103	0.000105418	0.0280507	0.977622	0.569707
cg25522867	chr11	34236648	ABTB2	Body	OpenSea	3	+-+	2.2552	0.0241206	0.48116	1	1.88121	0.0599435	2.19899	0.0278786	3	+++	1.01798	0.236998	1.74454e-05	0.00241038	1	1.01159	0.206987	1.02276e-06	0.00018311	1.88815	0.0590057	1.83497	0.0665094	1.83929	0.0658719	1.08952	0.286075	0.000139805	-3.11124e-05	-0.258747	0.795831	-0.121887	0.902988	-0.32237	0.747172	0.5773	0.367578	0.116287	0.000312576	2.38141	0.0172467	1.53254
cg01701649	chr16	48589954	N4BP1	Body	OpenSea	3	--+	-2.25427	0.0241793	0.481609	1	-1.6722	0.0944853	-2.30111	0.0213856	3	---	-0.925689	0.227343	4.66565e-05	0.00500095	1	-0.925689	0.227343	4.66565e-05	-5.97951e-05	-1.8941	0.0582114	-0.971002	0.331548	-2.05481	0.0398976	-0.960332	0.320309	0.00271626	-0.000298032	-2.03358	0.0419938	-2.08937	0.036674	-1.84131	0.0655757	-0.975925	0.411249	0.0176406	0.000130382	0.310032	0.756537	0.335096
cg14121665	chr9	139021247			N_Shelf	3	+++	2.25402	0.0241947	0.48164	1	1.84566	0.0649411	2.1965	0.0280565	3	+++	0.765633	0.215407	0.000378916	0.0233715	1	0.765633	0.215407	0.000378916	0.000117418	1.08703	0.277024	0.791374	0.428726	1.07271	0.283403	0.961036	0.314466	0.00224248	7.76878e-05	0.869175	0.384751	0.940302	0.347063	0.773749	0.439079	0.47988	0.361136	0.183912	0.000316773	2.11977	0.0340251	1.59897
cg25341313	chr1	235069288			OpenSea	3	+++	2.24735	0.0246178	0.483789	1	2.0856	0.0370145	2.34256	0.0191519	3	+++	0.634756	0.184968	0.000599797	0.0322987	1	0.634756	0.184968	0.000599797	9.1778e-05	1.77206	0.0763849	1.11742	0.263815	1.78655	0.0740105	0.58644	0.246482	0.0173485	5.66132e-05	0.408165	0.683153	0.82149	0.411367	0.436713	0.66232	0.618071	0.335008	0.0650459	0.00034144	1.73892	0.0820485	1.79348
cg00916899	chr20	35944932	MANBAL;MANBAL	3'UTR;3'UTR	OpenSea	3	---	-2.24699	0.0246409	0.483916	1	-2.08578	0.0369986	-2.05098	0.0402688	3	---	-0.94387	0.170648	3.18217e-08	2.01421e-05	0.0132682	-0.94387	0.170648	3.18217e-08	-1.55562e-05	-0.528773	0.596963	-0.686208	0.492582	-0.482977	0.629112	-0.825041	0.228578	0.00030685	-0.000117234	-2.5008	0.0123914	-1.44555	0.148303	-2.50165	0.0123617	-1.17348	0.303006	0.000107591	-0.000159506	-0.935582	0.349488	-1.63447
cg00769590	chr12	1756074	WNT5B;WNT5B	3'UTR;3'UTR	S_Shore	3	+++	2.24521	0.0247545	0.484374	1	2.36045	0.0182526	2.09703	0.035991	3	+++	0.720331	0.197356	0.000262335	0.0178002	1	0.720331	0.197356	0.000262335	0.000233837	2.57296	0.0100834	2.51103	0.012038	2.56037	0.010456	0.635773	0.284333	0.0253505	7.05082e-05	0.620506	0.534925	0.982212	0.325995	0.526083	0.598831	0.690088	0.334582	0.0391566	0.000108938	0.426223	0.669946	0.318961
cg14232082	chr15	101728629	CHSY1	Body	OpenSea	3	+++	2.24418	0.024821	0.484647	1	2.0547	0.0399081	2.20091	0.0277423	3	+++	0.705184	0.205989	0.000618425	0.0330288	1	0.705184	0.205989	0.000618425	0.000128084	1.83369	0.0666995	1.08172	0.279377	2.02996	0.0423601	0.740197	0.294622	0.0119925	3.47126e-05	0.476533	0.633695	0.555776	0.578364	0.467663	0.640025	0.755914	0.341169	0.026715	0.00040255	1.57094	0.116197	2.08884
cg22357679	chr4	7486772	SORCS2	Body	S_Shelf	3	+++	2.24414	0.0248233	0.484647	1	2.19514	0.0281536	2.23098	0.0256822	3	+++	0.916379	0.166595	3.78393e-08	2.27012e-05	0.0157773	0.916379	0.166595	3.78393e-08	0.000134767	1.60775	0.107889	1.86344	0.0624002	1.54497	0.122354	0.904436	0.243937	0.000209182	2.44798e-05	0.870248	0.384165	0.590409	0.554916	0.967345	0.333372	1.05112	0.27289	0.000117239	0.00017345	1.4093	0.158746	1.29881
cg03310937	chr3	8648591			OpenSea	3	---	-2.244	0.0248327	0.484654	1	-2.55259	0.0106924	-1.9476	0.0514633	3	+++	0.366609	0.10195	0.000323164	0.0207761	1	0.366609	0.10195	0.000323164	-1.54513e-05	-0.747125	0.454988	-1.19252	0.233056	-0.596848	0.550609	0.337675	0.138711	0.0149172	-2.86688e-05	-0.952188	0.341001	-1.0274	0.304231	-0.788841	0.430205	0.404964	0.174815	0.0205293	-0.000102121	-2.45216	0.0142003	-2.40109
cg05718255	chr22	35790141	HMOX1	3'UTR	OpenSea	3	+++	2.24344	0.0248684	0.485001	1	2.22883	0.0258251	2.16083	0.0307084	3	+++	0.964589	0.160052	1.67316e-09	2.31772e-06	0.000697634	0.964589	0.160052	1.67316e-09	2.0238e-06	0.299559	0.764514	0.347669	0.728089	0.23745	0.812308	1.03565	0.21565	1.56737e-06	0.00014354	2.0069	0.0447606	2.35242	0.0186519	1.93425	0.053083	0.992049	0.290681	0.000642881	0.000181868	1.80952	0.0703695	1.312
cg19631651	chr3	55005522	CACNA2D3	Body	OpenSea	3	+-+	2.24307	0.0248923	0.485204	1	1.30949	0.190369	2.30646	0.021085	3	+++	1.06673	0.175077	1.10891e-09	1.72524e-06	0.000462365	1.06673	0.175077	1.10891e-09	0.000142664	2.80634	0.00501071	1.92638	0.0540572	2.84769	0.00440379	0.864892	0.247695	0.000479839	-4.20584e-05	-0.734975	0.462355	-0.429795	0.667345	-0.752533	0.451731	1.22135	0.296765	3.86282e-05	0.000130619	1.69869	0.0893771	0.611301
cg27005749	chr8	141608646	EIF2C2;EIF2C2	Body;Body	OpenSea	3	---	-2.24178	0.0249757	0.48559	1	-2.2506	0.0244109	-2.22928	0.025795	3	---	-1.2094	0.321848	0.000171505	0.0130516	1	-1.21172	0.299073	5.0869e-05	-0.000163253	-1.43064	0.152532	-1.38068	0.167376	-1.49974	0.133681	-1.43781	0.404951	0.00038438	-0.00041113	-1.7698	0.0767608	-1.82384	0.068176	-1.70815	0.0876076	-0.630688	0.514993	0.220705	-5.42906e-05	-0.586572	0.557491	-0.607374
cg04792777	chr14	106322429			S_Shore	3	+++	2.24129	0.0250073	0.48568	1	2.27708	0.0227813	2.11052	0.0348136	3	---	-0.739511	0.190222	0.000101234	0.00886025	1	-0.735972	0.174163	2.38122e-05	0.00016956	2.66151	0.0077791	2.43614	0.0148449	2.57123	0.0101339	-0.852779	0.244673	0.000491439	6.41096e-05	0.549771	0.582476	1.18365	0.236551	0.354318	0.723101	-0.419058	0.285873	0.142679	7.55585e-05	0.383814	0.701117	0.0131932
cg18685034	chr10	129245532	DOCK1	Body	OpenSea	3	+-+	2.24048	0.0250599	0.48576	1	1.97665	0.0480811	2.15987	0.0307826	3	+++	0.948576	0.204283	3.42641e-06	0.000712195	1	0.948576	0.204283	3.42641e-06	0.000201656	2.13308	0.0329178	2.15677	0.0310235	2.05519	0.039861	0.779883	0.281364	0.0055748	-4.1428e-05	-0.0652621	0.947965	-0.214004	0.830544	-0.0120343	0.990398	1.07737	0.369138	0.003516	0.000273515	1.80101	0.0717018	1.40815
cg24690437	chr13	31480273	C13orf33	TSS200	Island	3	+++	2.24057	0.0250537	0.48576	1	2.27714	0.0227778	2.11502	0.0344286	3	+++	0.789702	0.209153	0.000159552	0.0123977	1	0.789702	0.209153	0.000159552	0.000175399	1.05351	0.292107	1.61314	0.106713	0.895405	0.370571	0.619089	0.295899	0.0364179	0.000174295	1.92403	0.0543509	1.89007	0.0587483	1.85121	0.0641398	0.968276	0.361223	0.00735014	0.000116958	0.902822	0.36662	0.276115
cg00377681	chr6	37102603			OpenSea	3	+++	2.23975	0.0251075	0.486176	1	1.7894	0.0735503	2.24141	0.0249995	3	+++	1.16817	0.164645	1.29288e-12	1.05701e-08	5.39075e-07	1.16817	0.164645	1.29288e-12	7.50779e-05	1.52121	0.128206	1.0149	0.310153	1.52114	0.128225	1.2151	0.229309	1.16465e-07	6.09333e-05	0.984513	0.324863	1.12997	0.25849	1.01423	0.310473	1.04825	0.284643	0.000230792	0.000151062	1.38124	0.167205	0.967055
cg11940495	chr13	21141764	IFT88;IFT88	5'UTR;5'UTR	S_Shore	3	--+	-2.23806	0.0252173	0.48649	1	-2.17677	0.0294978	-2.02242	0.0431327	3	---	-0.663484	0.165358	6.01017e-05	0.00599803	1	-0.663484	0.165358	6.01017e-05	-3.58748e-05	-1.16689	0.243253	-1.16802	0.2428	-1.10958	0.267182	-0.696569	0.214309	0.00115282	-0.000209946	-2.99483	0.00274595	-2.51753	0.011818	-2.94506	0.00322895	-0.797462	0.31675	0.0118146	5.07766e-05	0.505016	0.613548	0.0725387
cg05814312	chr10	29760687	SVIL;SVIL	Body;Body	OpenSea	3	+++	2.23718	0.0252747	0.486859	1	1.78637	0.0740392	2.23388	0.0254912	3	+++	1.04413	0.2783	0.00017557	0.013281	1	1.04413	0.2783	0.00017557	0.000241736	1.27196	0.203388	1.17799	0.238799	1.23541	0.216677	1.20141	0.391798	0.00216651	0.000237129	1.58335	0.113342	1.53788	0.124078	1.59589	0.110514	0.622732	0.473557	0.188507	0.000223676	1.00536	0.314723	0.267868
cg05203213	chr2	73419551			OpenSea	3	+++	2.23586	0.0253611	0.487311	1	2.71459	0.00663572	2.00587	0.0448706	3	+++	0.829479	0.214521	0.000110335	0.00942284	1	0.829479	0.214517	0.000110308	0.00010605	0.416259	0.67722	0.856659	0.391633	0.302034	0.762626	0.90509	0.290913	0.00186325	0.00023236	1.85175	0.064062	2.24308	0.0248914	1.68782	0.0914466	0.447785	0.381448	0.240431	0.00042098	1.82118	0.0685789	1.75227
cg01031999	chr6	31941361	STK19;STK19;DOM3Z;STK19	Body;Body;TSS1500;Body	S_Shore	3	--+	-2.23485	0.0254272	0.487875	1	-2.07034	0.0384202	-2.18143	0.0291515	3	+++	0.625696	0.187606	0.000852508	0.0413179	1	0.635671	0.172706	0.000232638	-9.03714e-05	-2.23132	0.0256601	-1.92486	0.0542472	-2.25771	0.0239638	0.860354	0.242298	0.000384055	-0.000138333	-2.09519	0.0361539	-1.68868	0.0912799	-1.99608	0.0459249	0.334114	0.309365	0.280142	7.61921e-05	0.867814	0.385496	0.32059
cg15278374	chr12	131576088	GPR133	Body	S_Shelf	3	---	-2.23232	0.0255937	0.488641	1	-2.34266	0.0191467	-2.39747	0.0165085	3	+++	1.352	0.31007	1.29876e-05	0.00192989	1	1.3204	0.224706	4.20014e-09	-0.000176996	-2.66814	0.00762727	-2.22125	0.0263343	-2.6678	0.00763488	1.47301	0.309657	1.96591e-06	-8.2764e-05	-0.314014	0.75351	-0.589772	0.555343	-0.174564	0.861422	0.839739	0.372505	0.0241773	-0.000175397	-0.632635	0.526972	-1.12546
cg08355537	chr1	245026452	HNRNPU;HNRNPU	Body;Body	Island	3	---	-2.23173	0.0256325	0.488936	1	-1.69128	0.0907829	-2.264	0.0235742	3	---	-0.311108	0.0934749	0.00087394	0.0419814	1	-0.311108	0.0934749	0.00087394	-1.03333e-05	-1.14555	0.25198	-0.944611	0.344858	-1.10864	0.267584	-0.38743	0.136325	0.00448388	-3.06126e-05	-2.17905	0.0293282	-1.22004	0.222451	-2.16728	0.0302138	-0.28804	0.167942	0.0863243	-6.25705e-06	-0.464734	0.642122	-0.755556
cg01356824	chr12	111849884	SH2B3	5'UTR	OpenSea	3	---	-2.23066	0.0257037	0.489278	1	-2.00021	0.0454772	-2.13796	0.0325203	3	---	-0.426373	0.127584	0.000832089	0.0405781	1	-0.426373	0.127584	0.000832089	-3.54676e-05	-1.8379	0.0660778	-1.69628	0.089833	-1.75856	0.0786518	-0.344801	0.164874	0.036501	-5.39065e-05	-1.40943	0.158707	-1.11189	0.266187	-1.36671	0.171716	-0.581937	0.231588	0.0119772	-2.57642e-06	-0.446591	0.655171	-0.51434
cg18595867	chr1	47899212	MGC12982	Body	Island	3	+-+	2.23062	0.0257061	0.489278	1	1.22355	0.22112	2.32524	0.0200589	3	---	-0.747045	0.190193	8.57188e-05	0.00784654	1	-0.747045	0.190193	8.57188e-05	0.000117967	1.74473	0.0810322	1.10947	0.267227	1.78316	0.0745598	-0.990337	0.279527	0.000395745	-4.29486e-05	-0.150145	0.88065	-0.389122	0.697186	-0.0738646	0.941118	-0.49673	0.31294	0.112444	0.000241096	2.39428	0.0166531	1.47044
cg21633105	chr15	33892658	RYR3	Body	OpenSea	3	---	-2.22949	0.0257816	0.489659	1	-2.63744	0.00835343	-2.04757	0.0406019	3	+++	0.726581	0.191566	0.000148931	0.0118124	1	0.726581	0.191566	0.000148931	-0.000116682	-1.31897	0.187179	-1.97739	0.0479971	-1.06599	0.28643	0.818807	0.271041	0.00251965	-0.000169521	-1.41708	0.15646	-1.79626	0.0724529	-1.17444	0.240219	0.590132	0.332696	0.0760987	-1.87859e-05	-1.12204	0.261845	-0.635124
cg09594635	chr16	89126866			N_Shore	3	--+	-2.22848	0.0258484	0.490154	1	-2.05934	0.0394621	-2.17909	0.0293251	3	+++	0.708535	0.150837	2.63559e-06	0.000578076	1	0.708535	0.150837	2.63559e-06	-1.57286e-05	-0.4305	0.666832	-0.778433	0.436314	-0.505687	0.613077	0.767098	0.200622	0.000131519	-0.000200277	-3.40216	0.000668565	-3.03988	0.00236671	-3.2899	0.00100224	0.493807	0.284118	0.0822047	7.32901e-06	0.0263651	0.978966	0.40637
cg14722693	chr8	19436451	CSGALNACT1;CSGALNACT1;CSGALNACT1	5'UTR;Body;5'UTR	OpenSea	3	+++	2.22773	0.0258985	0.49042	1	1.80718	0.0707338	2.17479	0.0296459	3	+++	1.05556	0.305368	0.000546878	0.0302499	1	1.06897	0.215786	7.27649e-07	8.52853e-05	0.887565	0.374775	0.517135	0.605062	0.870073	0.38426	0.88187	0.305873	0.00393747	0.000148696	1.26251	0.206765	1.53741	0.124194	1.20553	0.227997	1.62085	0.37159	1.28921e-05	0.00026742	1.87025	0.0614497	1.18529
cg01582066	chr22	32057065			N_Shore	3	+++	2.22622	0.0259998	0.491221	1	1.68169	0.0926298	2.16542	0.0303553	3	+++	0.867154	0.257349	0.000752892	0.0379134	1	0.857587	0.179833	1.85328e-06	0.00010116	1.34908	0.177312	1.14114	0.253813	1.31471	0.188606	1.00271	0.256004	8.97369e-05	3.23506e-05	1.24872	0.211769	0.593517	0.552835	1.24886	0.211715	0.38096	0.314805	0.226224	0.000173524	1.27251	0.203191	1.20891
cg05277504	chr17	79961614	ASPSCR1	Body	Island	3	--+	-2.22307	0.0262108	0.492247	1	-2.20453	0.0274874	-2.05116	0.0402518	3	+++	0.38128	0.09695	8.39801e-05	0.00773246	1	0.38128	0.09695	8.39801e-05	-1.01349e-05	-0.782823	0.433731	-1.08211	0.279204	-0.678565	0.497413	0.423638	0.120725	0.000449593	-8.61328e-05	-3.48682	0.000488803	-3.01476	0.00257186	-3.38339	0.000715962	0.300694	0.187084	0.107996	6.04131e-05	0.602671	0.546727	0.484177
cg07118376	chr8	62624872	ASPH;ASPH;ASPH;ASPH;ASPH	Body;Body;Body;Body;Body	N_Shore	3	+--	-2.22273	0.0262343	0.492317	1	-1.82289	0.0683197	-2.14866	0.0316613	3	---	-0.858755	0.250432	0.000605592	0.0325058	1	-0.858755	0.250432	0.000605591	3.38874e-05	0.0861174	0.931373	0.0935341	0.925479	0.10105	0.919511	-0.754961	0.3373	0.0252051	-0.000476291	-3.06891	0.00214843	-2.66003	0.00781347	-2.89944	0.00373832	-1.36121	0.464567	0.00338897	-5.13591e-05	-1.03552	0.300424	-0.712084
cg14021961	chr1	16348752	CLCNKA;CLCNKA	5'UTR;5'UTR	OpenSea	3	+++	2.22114	0.0263415	0.493158	1	2.22959	0.0257746	2.06393	0.0390242	3	---	-0.504886	0.145474	0.000519266	0.0291362	1	-0.49758	0.133496	0.000193545	5.34209e-05	0.972656	0.330724	1.15933	0.246321	0.866009	0.386485	-0.502553	0.185369	0.00670618	5.23518e-05	1.74892	0.0803044	1.5222	0.127959	1.73753	0.0822932	-0.286447	0.223792	0.200555	0.000136321	1.17523	0.239903	1.21055
cg16577947	chr6	168977235	SMOC2;SMOC2	Body;Body	S_Shelf	3	---	-2.21913	0.0264781	0.493685	1	-1.90886	0.0562806	-2.49739	0.0125112	3	+++	0.984369	0.175705	2.11408e-08	1.49403e-05	0.00881479	0.984369	0.175705	2.11408e-08	-1.87298e-05	-0.850263	0.395179	-0.706939	0.479604	-0.830388	0.40632	0.850734	0.242568	0.000452854	-0.000117334	-2.17256	0.0298134	-1.70718	0.0877894	-2.08142	0.0373955	1.14055	0.281199	4.99143e-05	-9.50665e-05	-0.837539	0.40229	-0.941862
cg12970512	chr14	103251610	TRAF3;TRAF3;TRAF3	5'UTR;5'UTR;5'UTR	OpenSea	3	+++	2.2167	0.0266434	0.49486	1	1.6005	0.109488	2.24209	0.0249558	3	+++	0.74766	0.194374	0.000119816	0.0100277	1	0.74766	0.194374	0.000119816	7.64249e-05	1.42777	0.153359	0.605903	0.544579	1.58723	0.112461	0.788465	0.276377	0.00433282	0.000100967	1.09783	0.272279	1.36667	0.171728	1.02871	0.303615	0.644059	0.329936	0.0509294	0.000181291	1.32558	0.18498	0.848013
cg19309488	chr1	175857788			OpenSea	3	+++	2.21583	0.0267034	0.495236	1	2.01833	0.0435569	2.15245	0.0313616	3	+++	0.704821	0.211627	0.000866962	0.0417534	1	0.704821	0.211627	0.000866962	0.000261392	2.48328	0.0130178	2.42863	0.0151561	2.44973	0.0142963	0.569856	0.305066	0.0617653	3.37704e-06	0.198836	0.842391	0.209243	0.834259	0.11936	0.90499	0.979019	0.348051	0.00491032	0.000191797	0.978545	0.327805	0.637826
cg16198315	chr13	72438678	DACH1;DACH1;DACH1	Body;Body;Body	N_Shore	3	--+	-2.21472	0.0267793	0.495525	1	-2.76881	0.00562614	-1.86643	0.061981	3	---	-0.336776	0.0993425	0.000698797	0.0360247	1	-0.336776	0.0993425	0.000698797	-1.9675e-05	-0.95321	0.340484	-1.55215	0.120626	-0.752168	0.45195	-0.308345	0.130113	0.0177963	-0.000104756	-3.49109	0.000481056	-3.63194	0.000281295	-3.31091	0.000929934	-0.364387	0.18918	0.0540871	4.68907e-05	0.850125	0.395256	0.682884
cg07661660	chr10	33426312			OpenSea	3	--+	-2.21456	0.0267906	0.495581	1	-1.29084	0.19676	-2.3596	0.0182945	3	+++	0.663942	0.200164	0.000909952	0.0432327	1	0.663942	0.200164	0.000909952	-1.99166e-05	-1.27107	0.203704	-0.618396	0.536314	-1.47351	0.140613	0.701837	0.295355	0.0174898	-0.00021033	-3.0634	0.00218835	-2.31794	0.0204526	-2.98705	0.0028168	0.48817	0.330077	0.139152	0.000184934	0.770809	0.44082	0.909905
cg11148130	chr3	73674068	PDZRN3;PDZRN3	5'UTR;1stExon	Island	3	---	-2.21403	0.0268264	0.495764	1	-1.71379	0.0865681	-2.11728	0.0342364	3	---	-0.715697	0.198447	0.000310356	0.020148	1	-0.715697	0.198447	0.000310356	-2.51295e-05	-0.796956	0.425477	-0.721045	0.470882	-0.698802	0.484676	-0.614767	0.275492	0.0256466	-0.000156324	-2.05739	0.0396486	-1.47618	0.139896	-2.06008	0.0393912	-0.789504	0.34851	0.0234901	-4.67107e-05	-1.03248	0.301847	-0.797469
cg14108380	chr9	139299357	SDCCAG3;SDCCAG3;SDCCAG3	Body;Body;Body	N_Shelf	3	--+	-2.21244	0.0269361	0.496289	1	-1.84213	0.0654565	-2.29614	0.0216678	3	+++	0.860498	0.221433	0.000101888	0.00889862	1	0.860498	0.221433	0.000101888	-3.30247e-05	-0.542404	0.58754	-0.760478	0.446969	-0.530728	0.595607	0.794807	0.298365	0.00772453	-0.000416767	-3.4808	0.00049992	-3.03101	0.00243734	-3.41059	0.000648225	0.995391	0.40977	0.0151345	0.000229414	0.299023	0.764923	0.813122
cg20597569	chr15	66399085	MEGF11	Body	OpenSea	3	+-+	2.21201	0.0269661	0.496463	1	1.87239	0.0611528	2.13434	0.032815	3	+++	1.20901	0.201985	2.15577e-09	2.81774e-06	0.00089886	1.20901	0.201985	2.15577e-09	0.000165505	1.92097	0.0547349	1.62728	0.103677	1.9148	0.0555184	1.46234	0.284492	2.74482e-07	-1.5449e-05	-0.0838585	0.933169	-0.0170904	0.986364	-0.168267	0.866373	0.974942	0.354911	0.0060142	0.000287586	2.0457	0.0407863	1.66692
cg25345520	chr7	116210196			OpenSea	3	+-+	2.21191	0.0269728	0.496484	1	2.22872	0.0258325	2.1557	0.0311069	3	+++	1.05562	0.179395	3.99698e-09	4.29466e-06	0.00166656	1.05569	0.179272	3.89113e-09	0.000125345	1.9222	0.0545807	1.7058	0.0880447	1.9092	0.0562362	1.23277	0.24298	3.90457e-07	-4.19873e-05	-1.0926	0.274568	-0.354201	0.723189	-1.09195	0.274855	0.746807	0.318992	0.0192247	0.000390865	3.22395	0.00126436	2.68065
cg16723381	chr2	127590178			OpenSea	3	+-+	2.21187	0.0269754	0.496492	1	1.46792	0.142127	2.34455	0.0190499	3	+++	0.694806	0.169886	4.31675e-05	0.00471054	1	0.694806	0.169886	4.31675e-05	0.000115375	2.66903	0.00760712	1.81975	0.068797	2.75689	0.00583547	0.715813	0.228183	0.00170679	-4.13875e-07	-0.133227	0.894014	-0.16753	0.866953	-0.0802962	0.936002	0.64113	0.294018	0.0292145	0.000187468	1.11316	0.265641	0.767185
cg19921279	chr1	32827389	LOC100128071;TSSK3	Body;TSS1500	Island	3	+-+	2.21173	0.0269857	0.496493	1	2.69788	0.00697826	2.03291	0.0420612	3	+++	0.689058	0.168707	4.41998e-05	0.00479931	1	0.689053	0.168699	4.41709e-05	0.000194386	1.80283	0.0714148	3.04295	0.0023427	1.62355	0.104472	0.652174	0.238452	0.00623747	-2.03952e-06	-0.504863	0.613655	-0.139625	0.888956	-0.831165	0.40588	0.503448	0.277231	0.0693718	0.00026769	2.69399	0.00706029	1.61226
cg16747828	chr12	12938425	APOLD1;APOLD1	Body;TSS200	N_Shore	3	---	-2.21143	0.0270064	0.496625	1	-2.10015	0.0357154	-2.10053	0.0356826	3	+++	0.626868	0.15687	6.43961e-05	0.00631395	1	0.626869	0.156863	6.43423e-05	-1.77465e-06	-0.450188	0.652575	-0.430072	0.667143	-0.461453	0.644473	0.556584	0.211718	0.00856633	-0.000160406	-2.82609	0.00471193	-2.66247	0.00775701	-2.67549	0.00746193	0.881148	0.269202	0.00106344	-1.16409e-05	-0.586857	0.5573	-0.579038
cg00945209	chr17	76801579	USP36	Body	S_Shelf	3	+-+	2.21086	0.0270452	0.496769	1	1.56309	0.118032	2.21605	0.0266879	3	+++	0.998652	0.218262	4.75132e-06	0.00090522	1	0.998652	0.218262	4.75132e-06	0.000223775	2.23255	0.0255785	1.87334	0.0610216	2.16568	0.0303359	1.21317	0.313533	0.000109132	-6.59883e-05	-0.266877	0.789564	-0.443565	0.657357	-0.204768	0.837753	0.689598	0.370228	0.0625145	0.000278419	1.84512	0.0650208	1.21236
cg11560431	chr6	3416406	SLC22A23;SLC22A23	Body;5'UTR	OpenSea	3	+--	-2.21039	0.0270785	0.496977	1	-1.92338	0.0544329	-2.10895	0.034949	3	+++	0.776024	0.173331	7.56582e-06	0.00128602	1	0.776024	0.173331	7.56582e-06	4.31698e-05	0.331245	0.74046	0.375416	0.707351	0.366214	0.714206	0.921964	0.236379	9.6046e-05	-0.000232565	-3.26279	0.00110323	-2.75674	0.00583816	-3.19732	0.00138711	0.584002	0.320257	0.0682215	-7.21038e-05	-1.10808	0.267826	-1.17597
cg22301128	chr4	77011716	ART3;ART3;ART3	Body;Body;Body	OpenSea	3	--+	-2.2086	0.0272026	0.497715	1	-1.72729	0.0841148	-2.10005	0.0357248	3	---	-0.853624	0.236681	0.000310182	0.020148	1	-0.853624	0.236681	0.000310182	-0.000115581	-1.36741	0.171498	-1.44665	0.147996	-1.30329	0.192477	-0.86273	0.330559	0.00905651	-0.000289208	-2.32	0.0203411	-1.75256	0.079677	-2.20569	0.0274057	-0.936668	0.439055	0.0328942	5.02894e-06	0.0407313	0.96751	0.458746
cg23280296	chr2	71753329	DYSF;DYSF;DYSF;DYSF;DYSF;DYSF;DYSF;DYSF;DYSF;DYSF;DYSF;DYSF;DYSF;DYSF	Body;Body;Body;Body;Body;Body;Body;Body;Body;Body;Body;Body;Body;Body	OpenSea	3	---	-2.20846	0.027212	0.497715	1	-1.77168	0.0764479	-2.18602	0.0288139	3	+++	0.65988	0.157725	2.86746e-05	0.00348011	1	0.65988	0.157725	2.86746e-05	-5.88615e-05	-2.1404	0.0323222	-1.6754	0.0938554	-2.12801	0.0333366	0.688376	0.213743	0.00127932	-4.492e-05	-0.740156	0.459205	-0.554951	0.578928	-0.703216	0.481921	0.490256	0.281218	0.0812759	-2.53772e-05	-0.784127	0.432966	-0.729614
cg08324157	chr6	23455043			OpenSea	3	+++	2.20747	0.0272814	0.497802	1	1.20819	0.226975	2.33205	0.0196981	3	+++	1.03071	0.213792	1.42788e-06	0.000357476	0.595362	1.03071	0.213792	1.42788e-06	6.56516e-05	1.04903	0.294163	0.341388	0.732812	1.23433	0.21708	0.955952	0.298655	0.00137016	5.96718e-05	0.952409	0.340889	0.750961	0.452676	0.961523	0.336289	0.961838	0.3636	0.00816136	0.00029513	1.97819	0.047907	1.12206
cg03523538	chr16	29820460	MAZ;MAZ	Body;Body	S_Shore	3	+++	2.20671	0.0273342	0.498053	1	1.63437	0.102182	2.15122	0.0314587	3	+++	0.643278	0.186286	0.000554042	0.0305566	1	0.643278	0.186286	0.000554042	0.000122979	1.74784	0.0804909	1.55275	0.120484	1.72149	0.0851627	0.711533	0.251286	0.00463211	1.86734e-05	0.676822	0.498519	0.365367	0.714837	0.700048	0.483897	0.381449	0.353928	0.281141	0.000150812	1.3742	0.169379	0.835012
cg03963011	chr11	128418551	ETS1	Body	N_Shore	3	--+	-2.20665	0.0273385	0.498053	1	-2.00015	0.0454837	-2.13351	0.032883	3	---	-0.551911	0.144365	0.00013183	0.0107758	1	-0.551911	0.144365	0.00013183	-4.03543e-05	-1.64103	0.100792	-1.53998	0.123566	-1.60101	0.109375	-0.514491	0.187205	0.00599097	-0.000131782	-2.59129	0.00956179	-2.13105	0.0330851	-2.60079	0.00930107	-0.44486	0.271446	0.101243	9.48625e-05	0.724178	0.468957	0.471182
cg21777553	chr2	208028218	KLF7	Body	N_Shelf	3	---	-2.20687	0.0273231	0.498053	1	-2.16523	0.03037	-2.09496	0.0361749	3	---	-0.606038	0.108765	2.51863e-08	1.70645e-05	0.0105016	-0.606038	0.108765	2.51863e-08	-6.49844e-06	-0.955568	0.339291	-0.678415	0.497508	-0.934099	0.350253	-0.596966	0.149586	6.5851e-05	-7.7079e-05	-2.36471	0.0180442	-2.34314	0.019122	-2.22365	0.026172	-0.707914	0.197669	0.000341874	-1.10203e-05	-0.44851	0.653785	-0.75602
cg16466870	chr14	101926959			S_Shore	3	--+	-2.20581	0.027397	0.498341	1	-1.59958	0.109691	-2.15165	0.0314247	3	+++	0.43606	0.123118	0.000397402	0.0241259	1	0.43606	0.123118	0.000397402	-4.22825e-05	-1.8144	0.0696157	-1.83934	0.0658656	-1.76665	0.077287	0.493845	0.170754	0.00382614	-5.0023e-05	-1.88035	0.06006	-1.25885	0.208085	-1.85912	0.0630106	0.440242	0.211615	0.03749	7.30698e-05	0.12365	0.901593	0.660119
cg16788014	chr4	6451016	PPP2R2C	Body	OpenSea	3	+++	2.20481	0.0274677	0.498836	1	2.31012	0.0208813	2.04587	0.0407689	3	+++	0.754785	0.222155	0.000679882	0.0352807	1	0.758837	0.179273	2.3074e-05	0.000162296	1.45598	0.145399	1.95403	0.0506978	1.259	0.208029	0.560827	0.263259	0.0331449	2.87344e-05	1.14395	0.252645	0.588766	0.556018	1.22387	0.221	1.15015	0.2962	0.000103172	0.000201605	1.21014	0.226224	1.41424
cg02770857	chr17	55533254	MSI2;MSI2	Body;Body	OpenSea	3	--+	-2.20331	0.0275729	0.499422	1	-1.40453	0.160162	-2.34679	0.018936	3	---	-0.571677	0.160248	0.000360468	0.0224965	1	-0.571677	0.160248	0.000360468	-5.07067e-06	-0.741405	0.458448	-0.495184	0.62047	-0.785316	0.432268	-0.453357	0.22	0.0393301	-0.000148783	-3.29952	0.00096852	-2.22107	0.0263461	-3.25263	0.00114344	-0.807316	0.282163	0.0042208	8.91577e-05	0.368857	0.712234	0.402755
cg16703390	chr2	138615358			OpenSea	3	+++	2.20198	0.0276668	0.500232	1	2.37463	0.0175667	2.18634	0.0287909	3	+++	0.92815	0.269569	0.000575108	0.031358	1	0.933274	0.19973	2.97305e-06	0.00019018	2.21635	0.0266672	1.95395	0.050707	2.20895	0.0271784	0.745369	0.28478	0.00886155	4.56977e-05	0.10801	0.913988	0.660844	0.508712	0.177289	0.859281	1.43425	0.34441	3.12214e-05	0.000255535	1.40996	0.158552	1.46095
cg06469895	chr16	69418206	TERF2	Body	N_Shore	3	+++	2.19934	0.0278538	0.501416	1	2.13619	0.0326637	2.12098	0.0339237	3	+++	0.895002	0.200495	8.04595e-06	0.00134569	1	0.895002	0.200495	8.04595e-06	0.000178516	1.71313	0.0866892	1.75527	0.0792126	1.63559	0.101926	0.800005	0.288228	0.00551012	0.000117615	1.57171	0.116017	1.59356	0.111034	1.51668	0.129348	1.13446	0.325114	0.000484041	5.74706e-05	0.358303	0.720117	0.148786
cg04837847	chr1	178482132	C1orf49;C1orf49;C1orf49;C1orf49	TSS200;TSS200;TSS200;TSS200	OpenSea	3	--+	-2.19928	0.027858	0.501446	1	-1.49076	0.136024	-2.11948	0.0340501	3	+++	0.74399	0.174278	1.96365e-05	0.00261918	1	0.74399	0.174278	1.96365e-05	-2.37336e-05	-0.677856	0.497863	-0.806011	0.420236	-0.65232	0.514195	0.742016	0.238489	0.00186254	-0.000158385	-3.0611	0.00220525	-2.03956	0.0413942	-3.06648	0.00216597	0.907973	0.30259	0.00269387	8.32203e-06	0.0140246	0.98881	0.426738
cg18033416	chr17	30592033	RHBDL3	TSS1500	N_Shore	3	+++	2.19871	0.0278986	0.501504	1	2.09681	0.0360107	2.02395	0.0429754	3	+++	0.969784	0.250683	0.000109475	0.00936914	1	0.969784	0.250682	0.000109471	0.000203605	1.48443	0.137696	1.12224	0.261761	1.46796	0.142115	1.06181	0.366229	0.00373981	0.000239274	1.64607	0.0997497	1.92478	0.0542573	1.43865	0.150249	1.24208	0.418697	0.00301165	0.000212564	0.572717	0.566837	0.51917
cg04747824	chr6	168482714			S_Shelf	3	-+-	-2.19791	0.0279558	0.501879	1	-1.36077	0.173587	-2.09521	0.0361526	3	+++	0.832558	0.224656	0.000210617	0.0151593	1	0.832558	0.224656	0.000210617	-0.000105167	-2.43033	0.0150852	-1.41363	0.15747	-2.31355	0.0206924	0.968839	0.32017	0.002478	3.14028e-05	0.530866	0.595511	0.446197	0.655455	0.536036	0.591934	0.835025	0.384229	0.0297615	-0.000169176	-1.86589	0.062057	-1.41318
cg08772302	chr8	37826337			S_Shelf	3	---	-2.19782	0.0279618	0.501931	1	-1.27026	0.203994	-2.256	0.0240706	3	+++	0.633622	0.171823	0.000226344	0.0159823	1	0.630859	0.165958	0.000143925	-3.50334e-05	-2.20124	0.0277188	-1.00624	0.314301	-2.26544	0.0234859	0.417621	0.238543	0.079994	-2.73507e-06	-0.23288	0.815855	-0.127378	0.898641	-0.282689	0.777415	0.864991	0.274321	0.00161487	-6.54048e-05	-1.27544	0.202154	-1.09763
cg16871828	chr1	145474701	ANKRD34A	Body	Island	3	---	-2.19711	0.0280126	0.502301	1	-2.01729	0.0436654	-2.10452	0.0353333	3	---	-0.670069	0.189021	0.000392705	0.0239562	1	-0.670069	0.189021	0.000392705	-4.25708e-05	-0.859791	0.389904	-1.03646	0.299988	-0.768678	0.442084	-0.640491	0.256446	0.012505	-0.000149361	-1.77296	0.076235	-1.47764	0.139505	-1.74374	0.0812052	-0.635392	0.34082	0.0622791	-7.17288e-05	-1.2477	0.212139	-0.994375
cg09911401	chr10	29827566	SVIL;SVIL	Body;Body	OpenSea	3	---	-2.19638	0.0280645	0.502611	1	-3.91294	9.11785e-05	-1.84955	0.0643783	3	+++	0.926563	0.185376	5.78396e-07	0.000181601	0.241166	0.926563	0.185376	5.78396e-07	-5.15026e-05	-1.21399	0.224751	-1.24279	0.213944	-1.16462	0.244172	1.04891	0.244738	1.82029e-05	-8.12577e-05	-1.48367	0.137897	-0.866389	0.386277	-1.49865	0.133964	0.63834	0.316451	0.0436765	-0.00113577	-1.11589	0.26447	-5.28416
cg12315311	chr19	54568443	VSTM1	TSS1500	OpenSea	3	+++	2.19386	0.0282456	0.503609	1	2.16673	0.0302553	2.11178	0.0347052	3	+++	1.22912	0.203099	1.43193e-09	2.0588e-06	0.000597053	1.22912	0.203099	1.43193e-09	0.000178212	1.82814	0.067529	1.99048	0.0465376	1.75703	0.0789134	1.17927	0.27257	1.51519e-05	7.41749e-05	0.984091	0.325071	0.867777	0.385517	0.968653	0.332719	1.0957	0.369406	0.0030159	0.000209036	0.88239	0.377566	0.748537
cg08759026	chr11	69061454	MYEOV	TSS200	OpenSea	3	+++	2.19322	0.0282912	0.503982	1	1.76241	0.0780003	2.18572	0.0288358	3	+++	1.0019	0.261478	0.000127267	0.0104954	1	0.939731	0.152227	6.69163e-10	7.45112e-05	1.28515	0.198739	1.25422	0.209762	1.23607	0.216434	0.877507	0.211932	3.46531e-05	2.08692e-05	0.665873	0.505493	0.5328	0.594172	0.721905	0.470353	0.652206	0.272738	0.0167873	0.000140817	1.97199	0.0486111	1.29413
cg04837832	chr10	101290958			Island	3	--+	-2.1929	0.0283145	0.504078	1	-1.7882	0.0737442	-2.10131	0.035614	3	---	-0.626529	0.159627	8.67438e-05	0.00791171	1	-0.626529	0.159627	8.67438e-05	-2.93567e-05	-1.10316	0.269956	-1.00847	0.313229	-1.1065	0.268511	-0.538611	0.21773	0.0133702	-0.000171598	-2.78653	0.00532762	-2.77991	0.00543735	-2.54817	0.010829	-0.586874	0.273829	0.0320958	0.000175981	0.268644	0.788204	0.957051
cg24610854	chr5	130510020	LYRM7	Body	S_Shelf	3	--+	-2.19277	0.0283241	0.504078	1	-1.58748	0.112404	-2.20936	0.0271499	3	+++	0.470266	0.143987	0.00109069	0.0489419	1	0.470171	0.143743	0.00107196	-8.01278e-05	-2.97904	0.00289149	-2.48561	0.012933	-2.96649	0.00301216	0.350608	0.196046	0.0737123	-2.98194e-05	-0.855798	0.392109	-0.39016	0.696418	-0.861328	0.389057	0.755233	0.259695	0.00363569	7.75821e-05	0.492925	0.622066	0.523767
cg14523238	chr9	101192792	GABBR2	Body	OpenSea	3	+++	2.19147	0.028418	0.504715	1	2.32729	0.0199498	2.09314	0.036337	3	+++	1.0346	0.313006	0.000948537	0.0442986	1	1.07931	0.206164	1.64833e-07	0.000129284	1.46941	0.141721	1.29898	0.193952	1.46494	0.142936	1.34397	0.274882	1.01206e-06	0.000144391	0.912606	0.36145	1.41213	0.157912	0.783714	0.433208	0.422536	0.387838	0.275948	0.000288867	1.43592	0.151025	1.35282
cg17861618	chr10	134930343	GPR123	Body	S_Shelf	3	+++	2.19132	0.028429	0.504731	1	2.16079	0.0307118	2.20597	0.0273863	3	+++	0.657071	0.171363	0.000125884	0.0104143	1	0.657071	0.171363	0.000125884	0.000117841	1.44842	0.1475	1.45252	0.146358	1.49371	0.135251	0.703581	0.252567	0.00534083	7.70232e-05	0.287121	0.774019	1.31309	0.189153	0.130361	0.89628	0.409308	0.295136	0.16549	0.000118382	2.19512	0.0281552	0.927501
cg20116800	chr17	74258224			N_Shelf	3	--+	-2.19101	0.0284513	0.504758	1	-1.90623	0.0566199	-2.14955	0.0315907	3	---	-0.853718	0.218581	9.39458e-05	0.00837171	1	-0.853718	0.218581	9.39458e-05	-8.46998e-05	-1.63931	0.10115	-1.45533	0.145578	-1.6455	0.0998666	-0.861214	0.281594	0.00222554	-0.00026917	-2.03102	0.0422531	-1.79683	0.0723627	-1.90739	0.0564695	-0.939563	0.418712	0.0248365	0.000147375	0.0982278	0.921751	0.158808
cg10526841	chr6	30182507	TRIM26	TSS1500	S_Shore	3	+++	2.19056	0.028484	0.504918	1	2.03437	0.0419147	2.18937	0.0285702	3	+++	0.970299	0.285535	0.000678375	0.0352245	1	0.893291	0.197646	6.19432e-06	0.000129416	1.31762	0.187632	1.24868	0.211781	1.27629	0.201854	0.641542	0.280805	0.0223333	8.79029e-05	1.13367	0.256932	1.17193	0.241223	1.20203	0.229351	0.853851	0.335926	0.011029	0.000231746	1.37635	0.168712	1.10579
cg19165216	chr11	811661	RPLP2;SNORA52	Body;TSS200	S_Shore	3	+++	2.19055	0.0284843	0.504918	1	1.62468	0.10423	2.15598	0.0310855	3	+++	0.791772	0.151007	1.57736e-07	6.71152e-05	0.0657691	0.791772	0.151007	1.57736e-07	3.76153e-05	0.86667	0.386123	0.458216	0.646797	0.87141	0.383531	0.649511	0.209981	0.0019802	3.45855e-05	0.887287	0.374925	0.791226	0.428812	0.827038	0.408216	0.813034	0.267327	0.0023552	0.000180441	2.26139	0.0237353	1.76574
cg07382687	chr7	137639594	CREB3L2	Body	OpenSea	3	+++	2.18957	0.0285555	0.505184	1	1.77469	0.0759496	2.34333	0.0191123	3	+++	0.774685	0.184965	2.81088e-05	0.00343253	1	0.774685	0.184965	2.81088e-05	2.0024e-05	0.902044	0.367033	0.101033	0.919524	1.11401	0.265274	0.604785	0.262632	0.0212907	8.9947e-05	0.94004	0.347197	1.37809	0.168174	1.01929	0.308064	0.982638	0.308885	0.00146645	0.000312094	2.15087	0.0314868	1.85639
cg14192935	chr9	2571396	FLJ35024	Body	OpenSea	3	+++	2.18839	0.0286414	0.505635	1	1.21078	0.225978	2.22814	0.0258713	3	+++	0.984972	0.191443	2.67531e-07	0.000100767	0.111549	0.984971	0.191442	2.67502e-07	0.000141235	2.76709	0.00565594	1.53061	0.125865	2.818	0.00483231	1.02359	0.270304	0.000152601	1.58825e-05	0.479075	0.631885	0.362823	0.716737	0.498004	0.618481	0.692077	0.328013	0.0348661	6.57352e-05	0.219405	0.826334	0.00749608
cg01823925	chr5	156967901	ADAM19	Body	OpenSea	3	+-+	2.18824	0.0286519	0.505654	1	1.19789	0.230961	2.22414	0.0261392	3	+++	1.29187	0.177522	3.40706e-13	3.83944e-09	1.42059e-07	1.29187	0.177522	3.40706e-13	1.73845e-05	0.30382	0.761265	0.100662	0.919818	0.301531	0.763009	1.1855	0.243167	1.08663e-06	-7.50026e-05	-0.194345	0.845906	-0.769342	0.441691	-0.0493698	0.960625	1.52833	0.315975	1.31912e-06	0.000412442	4.26695	1.98162e-05	3.19825
cg10104674	chr4	79052724	FRAS1;FRAS1	Body;Body	OpenSea	3	--+	-2.18786	0.0286799	0.505849	1	-2.08425	0.0371378	-2.13425	0.0328223	3	+++	0.55006	0.162983	0.000738304	0.0374365	1	0.55006	0.162983	0.000738304	-0.0001489	-3.57589	0.000349032	-3.59323	0.000326605	-3.45717	0.000545881	0.714466	0.216331	0.000957771	-5.11929e-05	-0.708142	0.478857	-0.510825	0.609474	-0.682774	0.49475	0.426821	0.309925	0.168458	0.000159134	1.12007	0.262686	1.12249
cg11304682	chr3	73451011	PDZRN3	Body	OpenSea	3	+++	2.18622	0.0287998	0.506691	1	1.73522	0.0827017	2.11767	0.034203	3	+++	0.888187	0.170289	1.83059e-07	7.54226e-05	0.0763277	0.888187	0.170289	1.83059e-07	4.13702e-05	0.899999	0.368121	0.321626	0.747736	0.831655	0.405604	0.772125	0.240337	0.00131505	2.19699e-05	0.193099	0.846882	0.496098	0.619825	0.177256	0.859307	0.995892	0.294413	0.000717946	0.000294378	3.02057	0.00252301	2.51613
cg15298173	chr15	29903900			OpenSea	3	+++	2.18539	0.0288606	0.5067	1	2.58037	0.00986934	2.07566	0.0379253	3	+++	0.724992	0.197456	0.000240979	0.0167323	1	0.724992	0.197456	0.000240979	0.000237173	2.57064	0.010151	2.54247	0.0110073	2.46027	0.0138833	0.787711	0.284602	0.0056443	6.58485e-05	0.726047	0.46781	0.924609	0.355169	0.67558	0.499307	0.783165	0.33526	0.0194914	0.000162501	0.184381	0.853715	0.791135
cg04117530	chr1	226187852	C1orf55	TSS1500	S_Shore	3	--+	-2.1846	0.0289183	0.506876	1	-1.84955	0.0643779	-2.14355	0.0320691	3	---	-0.429448	0.110895	0.000107698	0.00927026	1	-0.429448	0.110895	0.000107698	-3.8916e-05	-2.54223	0.0110149	-2.10601	0.0352036	-2.48725	0.0128734	-0.440393	0.150585	0.00344951	-3.5273e-05	-1.18799	0.234836	-0.889555	0.373705	-1.1867	0.235344	-0.55921	0.20583	0.00659049	2.43006e-05	0.320011	0.74896	0.0736401
cg14055004	chr2	241860995			S_Shelf	3	+-+	2.18421	0.0289467	0.506877	1	1.08337	0.278644	2.344	0.0190782	3	+++	1.25422	0.211447	2.99951e-09	3.48375e-06	0.00125067	1.26801	0.192757	4.7598e-11	0.000113623	1.62784	0.10356	1.07072	0.284298	1.66292	0.0963282	1.54792	0.276392	2.13793e-08	-5.85e-05	-0.194666	0.845655	-0.533523	0.593672	-0.00495163	0.996049	1.05962	0.324409	0.00108963	0.000250961	2.50686	0.012181	1.40611
cg14908307	chr12	106069481			OpenSea	3	+-+	2.18401	0.0289617	0.506877	1	1.5121	0.130509	2.24893	0.0245169	3	+++	0.903207	0.210516	1.78325e-05	0.00244183	1	0.903207	0.210516	1.78325e-05	0.00012841	1.69796	0.0895162	1.16745	0.24303	1.77072	0.076608	0.950468	0.286374	0.000903492	-0.00011723	-0.308283	0.757867	-0.838215	0.40191	-0.181073	0.856311	0.80438	0.385284	0.0368194	0.000456296	2.54656	0.0108791	2.50476
cg18587137	chr14	103593503	TNFAIP2	Body	Island	3	++-	2.18406	0.0289578	0.506877	1	2.23904	0.0251531	1.98988	0.0466043	3	---	-1.3193	0.38607	0.000632571	0.0335181	1	-1.3193	0.38607	0.000632571	0.000693461	1.60232	0.109086	1.92136	0.0546859	1.33384	0.182255	-1.16235	0.54791	0.0338857	0.000629546	2.73684	0.00620323	2.16773	0.0301792	2.68438	0.00726644	-1.33032	0.638401	0.0371751	-2.89977e-05	-0.889073	0.373964	-0.533947
cg12804677	chr1	3055958	PRDM16;PRDM16	Body;Body	N_Shore	3	---	-2.18291	0.0290426	0.507382	1	-1.62686	0.103768	-2.13775	0.0325368	3	+++	0.797025	0.203466	8.95728e-05	0.00809221	1	0.797025	0.203466	8.95728e-05	-4.0899e-05	-0.941076	0.346666	-0.884806	0.376261	-0.933936	0.350337	0.925093	0.286987	0.00126648	-0.000133035	-1.9397	0.0524166	-1.15111	0.249687	-1.87113	0.0613266	0.421909	0.359385	0.240404	-4.16181e-05	-0.916246	0.359538	-0.784566
cg23256951	chr1	155163205	MUC1;MUC1;MUC1;MUC1;MUC1;MUC1;MUC1	TSS1500;TSS1500;TSS1500;TSS1500;TSS1500;TSS1500;TSS1500	N_Shore	3	+++	2.18282	0.029049	0.507382	1	1.73413	0.082895	2.18686	0.0287528	3	---	-0.833737	0.199971	3.05541e-05	0.00364561	1	-0.833737	0.199971	3.05541e-05	4.08917e-05	0.330243	0.741217	0.100912	0.919621	0.348066	0.727791	-0.842108	0.287726	0.00342498	4.39748e-05	0.723842	0.469163	0.700382	0.483689	0.715592	0.474243	-0.772527	0.326981	0.0181472	0.000472319	3.14684	0.00165044	2.56705
cg07805146	chr18	10029179			N_Shelf	3	--+	-2.18268	0.0290595	0.507436	1	-1.83577	0.0663921	-2.14478	0.0319708	3	+++	0.610022	0.173474	0.000437277	0.0257776	1	0.610022	0.173474	0.000437277	-3.15798e-05	-1.212	0.225512	-0.967412	0.333338	-1.2191	0.222807	0.52175	0.233832	0.025661	-0.000171518	-2.43419	0.0149252	-2.09708	0.0359866	-2.35476	0.0185348	0.68732	0.311608	0.0274038	6.24297e-05	0.0212567	0.983041	0.00734545
[truncated: 8,689 more rows]
[truncated: 6 more columns]

## Sheet: Table S2.
Table S2. Significant differentially and variably methylated positions associated with first episode psychosis
All variance meta-analysis Z-scores and P-values were calculated via Stouffer's method using within-cohort summary statistics from Levene's test, Bartlett's test or the Fligner-Killeen test
[truncated: 275 more rows]

## Sheet: Table S3.
Table S3. Schizophrenia associated VMRs and DMRs
[truncated: 1,167 more rows]

[truncated: 31 more sheets: Table S4., Table S5., Table S6., Table S7., Table S8., Table S9., Table S10., Table S11., Table S12., Table S13., Table S14., Table S15., Table S16., Table S17., Table S18., Table S19., Table S20., Table S21., Table S22., Table S23. …]
